# Supplementary material for: Incorporation of histone H3.1 suppresses the lineage potential of skeletal muscle
Source: Nucleic Acids Res. 2014 Dec 24;43(2):775–86. doi: 10.1093/nar/gku1346 (PMC4333396; doi:10.1093/nar/gku1346)
Supplement: SUPPLEMENTARY DATA [file supp_gku1346_nar-03342-x-2014-File013.xlsx]

## Sheet: WT cells
Gene symbol	H3.3	H3K4me3	H3K27me3
1700022A21Rik	0.0692424	-0.0849348	0.010555
Hyi	0.488581	1.97389	-0.365887
Gm6578	0.0162851	-0.388309	0.065153
Lrrc1	0.244345	5.34223	-0.298882
Cenpc1	0.220026	6.84558	-0.131589
Cenpa	0.0745593	6.14141	-0.129607
Ptch2	0.193326	0.338425	-0.0151331
Klf4	0.866428	17.6223	-0.51637
Cdk5rap3	0.400391	3.09378	-0.129271
Ank3	0.194322	1.26104	-0.259548
Yipf2	0.445151	5.38661	-0.30174
2610203C22Rik	0.530126	0.325933	-0.028983
Plxdc2	0.225234	0.927833	0.263878
Paqr8	0.250105	1.96279	-0.263616
6030422M02Rik	-0.301295	-0.0429809	0.591335
Snord87	0.696588	10.6113	-0.230667
Drd4	0.193271	-0.180964	0.246194
Drd3	-0.183969	-0.428866	-0.201116
Rad23a	0.945144	6.33384	-0.16289
1700029H14Rik	0.291596	-0.336288	-0.230332
Lrrc15	0.342615	-0.174718	0.21533
Mtfmt	0.270103	2.16734	-0.144769
Ttc8	0.084142	2.81119	0.0203374
Vps26a	0.245894	12.4035	-0.2344
Cldn10	0.00298945	-0.18721	0.229822
Mtmr2	0.276308	7.44748	-0.0654594
Arfgap2	0.60358	6.41672	-0.663355
Cops4	0.138485	6.25235	-0.132027
Stoml1	0.40222	3.43771	-0.0120714
Lelp1	-0.119101	0.0471726	0.0498888
4930547C10Rik	-0.166796	0.127259	0.0257171
Tsfm	0.143249	6.05508	-0.121807
Commd5	1.05538	10.3377	-0.673239
Sar1b	0.0598235	4.92027	-0.0248134
Ear5	-0.00470945	0.05687	0.0109924
1700014N06Rik	0.060158	0.231958	0.328127
Ubqln2	0.11173	6.06375	-0.16948
Dnajb1	0.548739	13.1732	-0.443111
Lrp10	0.569733	7.03074	-0.275046
Taf15	0.223903	12.9634	-0.257799
Poteg	-0.171117	-0.22674	0.0762475
Atp13a2	0.193824	2.20202	-0.10873
Eif3k	0.250993	3.36872	-0.22243
Klk9	0.164189	0.135929	-0.135321
Satl1	-0.0709624	-0.295731	-0.124664
Rad21l	-0.159206	-0.268693	0.109531
Pigb	0.137987	7.69678	-0.361717
Cyp39a1	0.183798	7.55983	-0.102913
Mrpl14	0.572115	12.0041	-0.596015
Ppp1r14a	0.105526	-0.371996	-0.331831
Tyk2	0.545305	2.64095	-0.122579
Ciao1	0.478554	11.0346	-0.643688
Mrps7	0.519158	11.0221	-0.449701
Gm16515	0.512455	4.40992	-0.506821
Thop1	0.524864	2.51686	-0.781765
Ndst4	-0.0132411	2.33376	0.0877794
Emid2	-0.00609499	-0.650757	0.379999
BC005537	0.564027	18.7654	-0.239342
Atxn2	0.695148	12.4367	-0.295587
Defb44-ps	-0.0495242	-0.0468025	0.029114
Junb	2.49592	18.4006	-0.876673
Ky	-0.0833708	0.295074	0.364939
Cyp2c54	-0.023322	0.201099	0.0796445
Tgm4	-0.0361194	0.00764313	0.463142
BC046331	0.269162	8.75878	-0.27713
Rassf7	0.559652	2.23046	-0.240217
Med19	0.35314	8.85863	-0.224515
Tmem35	0.22335	0.173034	0.186216
Narfl	0.325497	4.31734	-0.326451
Gm4956	-0.0480841	0.35782	0.3133
Als2cl	0.346881	0.212564	-0.179802
N6amt1	0.0154524	4.10375	-0.023166
Mocs3	0.397456	8.96855	-0.40576
Gaa	0.39031	0.603667	-0.333915
1810041L15Rik	0.12652	-0.863977	0.42219
Dvl1	0.777686	6.32899	-0.327661
S1pr3	-0.0413271	-0.39176	-0.200781
Polr2a	0.94614	12.4628	-0.334688
Flywch1	0.338793	5.26075	-0.173547
Ncapg2	-0.103812	6.39556	-0.327224
Gm11757	0	0	0
Defb1	-0.186351	0.0631158	-0.104895
Ngb	0.261517	-0.761702	-0.0710433
Slc13a2	0.373636	-0.236437	0.0395669
Dio2	0.192828	0.620638	0.153035
Dhfr	0.328821	7.60178	-0.211773
Psmb6	0.326828	4.95113	-0.17311
Relb	0.561536	3.29972	-0.357212
Dgat1	0.479162	9.37699	-0.513513
Kcnh1	-0.108133	-0.0613485	0.356702
Tbc1d2	0.0293009	3.13955	-0.157715
Zfp935	-0.0300244	0.975663	-0.0587676
Spata7	0.253873	5.42232	0.0264897
Tmod3	0.334527	4.38251	0.0491162
Bphl	0.293036	3.41692	-0.220448
Eml1	0.674153	0.332179	-0.211001
4932425I24Rik	0.21432	0.149448	-0.0276709
Gm13363	0.50963	10.795	-0.11236
4931428L18Rik	-0.15965	-0.47949	-0.0540296
Trip13	0.191442	9.27434	-0.335461
Gm9839	0.00764431	0.181334	0.0123046
1700001G17Rik	0.602085	7.55498	-0.447179
Wdfy1	0.140867	7.93359	-0.152233
1700003F12Rik	0.414185	0.438276	-0.255379
1700008F21Rik	-0.0643692	-0.0443782	0.0217517
Casp14	-0.0198889	-0.721145	-0.012611
Mmp3	-0.0633727	0.273912	0.0964539
Rrbp1	0.490021	10.5066	-0.315794
Zan	0.13987	-0.00205418	0.228072
Olfr1508	-0.0428218	-0.0183675	0.143252
Slco1b2	-0.0781631	0.103672	0.000772646
Dda1	0.571617	6.15148	-0.505174
1700008P02Rik	-0.19549	-0.255175	-0.0473378
Ccdc54	-0.0542337	0.0606915	0.053621
Spc25	0.0220456	5.13489	-0.0453551
Magohb	0.303561	5.92054	-0.172673
1700031A10Rik	0.199032	0.0100675	-0.0543648
Stac	-0.108631	-0.103302	0.0121003
Fbxw5	0.610282	5.43621	-0.561521
4921507P07Rik	0.304448	-0.216672	0.210825
Krt34	-0.0403852	-0.325193	0.130306
Il31ra	-0.109075	-0.289485	0.373511
Dnttip1	0.241076	6.16117	-0.185079
Rbm34	0.269216	5.38661	-0.311187
Myh8	0.0220456	-0.260023	0.146882
Zfp747	0.239472	1.157	-0.046463
Gpsm1	0.994668	4.73688	-0.423109
Cdkal1	0.013514	5.72812	-0.0827062
Gm6696	0	0	0
Mir741	-0.257477	0.114767	0.181915
Mir804	0.179976	-0.256202	0.472925
Slc4a10	-0.0819306	-0.00102709	0.170719
Mup16	-0.0109682	-0.0110945	-0.0110945
Gprin1	0.077385	-0.13901	0.269593
Nudt7	-0.0380578	-0.721145	-0.371602
Nts	-0.219753	0.129683	0.103379
Vps45	0.544418	7.21692	-0.0979703
Rab38	0.0296353	0.216015	0.123921
Megf8	0.587793	4.87971	-0.347765
Plcl1	0.327825	3.86592	-0.250874
Lce1a2	-0.186351	-0.324166	0.243001
Prame	-0.122978	0.368914	0.135452
Tada3	0.315969	11.3158	-0.635451
4930594C11Rik	0.00393134	-0.165021	0.110304
Tdpoz1	-0.0219364	0	0
Dicer1	0.523867	7.07269	-0.232752
Aarsd1	0.656981	5.81585	-0.295587
Diras1	0.845433	-0.551933	-0.445298
Rasl10a	0.47523	-0.193086	-0.283822
Car7	0.0345086	-0.0266676	0.392741
Atg5	0.389423	8.67002	-0.394228
Fam129b	1.5782	18.461	-0.694218
Oas1e	0.0100809	-0.162597	0.150177
Brcc3	0.110842	4.39603	0.345709
Gm5916	-0.118214	-0.221891	-0.0518426
Ablim2	0.35026	-0.185813	0.251471
Cacna1g	0.422273	-0.0908105	0.753379
Nmur1	0.130841	-0.642086	-0.0361122
Reg3g	-0.0661984	-0.36612	-0.0638119
Rbp1	0.00437499	-0.426441	-0.0195359
Vamp5	0.620752	4.21367	-0.298882
Asxl1	0.601696	12.8968	-0.333813
Pa2g4	0.745777	11.4847	-0.16464
Rfx8	0.109348	0.0582672	-0.118512
Bcr	0.516776	3.9474	-0.517916
Zfhx3	1.70644	11.3945	-0.16168
Ap2a2	0.683736	7.56365	-0.343698
Kpna1	0.327825	8.31705	-0.117637
Apoc3	0.22191	-0.657002	-0.0425998
Aspa	-0.0336828	-0.142832	-0.103685
Vps35	0.224347	16.38	-0.283283
Abhd3	-0.051408	0.266639	0.213012
2610017I09Rik	0.0206055	-0.14768	0.572338
1110017D15Rik	0.0883532	-0.163624	-0.179802
Hlx	0.616486	13.3791	-0.227037
F8a	0.240024	1.6913	0.359997
Gad1	0.194711	-0.508952	0.39933
F5	0.19665	-0.108151	0.0835077
H2-Bl	-0.0557284	0.326961	0.140395
Eif2s2	0.261517	10.811	-0.0215186
Pfdn1	0.24584	5.14738	-0.239342
Zcrb1	0.440442	13.7172	-0.415645
Slc22a4	0.673709	3.14683	-0.293167
Fancl	-0.136273	2.15625	-0.146416
Nudcd2	0.28301	10.2327	-0.317776
Cib2	0.224292	-0.280815	-0.10873
Zmynd19	0.450414	5.59013	-0.134986
2610002M06Rik	-0.131509	2.81604	0.185108
Rplp2	0.648838	7.43396	-0.192004
Ncs1	0.614104	5.78153	-0.469907
Pim3	1.21763	11.6886	-0.806913
Cxxc5	1.13399	7.78451	-0.262843
A2ld1	0.128015	4.40852	-0.216715
Stk24	0.437118	8.98449	-0.40939
Shisa2	0.107409	-0.411525	0.336495
Med8	0.232489	9.57287	-0.469805
Gys2	-0.0137393	-0.340109	-0.0745712
Boc	0.208116	2.89268	0.244546
Ncoa7	0.465313	7.18988	-0.303824
Mir344f	-0.00326932	-0.102275	-0.0358058
Mir3102	0.269162	-0.407704	-0.518353
Mboat4	0.165629	-0.036735	-0.0346979
Naip2	0.00869538	-0.176115	-0.108628
Sema4c	1.46369	11.1986	-0.498249
Klra2	0.0277516	0.190004	0.172468
Dusp2	1.1593	3.97583	-0.413225
C1ql1	0.345994	-0.0242433	0.583768
Slc16a2	0.0883532	-0.0835375	0.372301
Fgf1	-0.031799	-0.566849	-0.0644536
Fgfr1	0.242959	11.2416	-0.220448
Kif5b	0.306885	14.6211	-0.265161
4933433P14Rik	0.241519	11.9274	-0.372039
Nlrp2	-0.156824	-0.19588	0.0885521
Dstyk	0.294033	5.92437	-0.148938
Fbxw15	0.0134048	-0.146653	-0.0140541
Eri2	0.0616527	7.27482	-0.201014
C1qtnf4	0.173328	-0.68404	0.0727484
Kynu	-0.00847701	-0.213221	0.00440274
Col4a1	1.00768	17.1351	-0.731234
Csn2	-0.13871	-0.168842	-0.0456903
Ddx43	0.0382761	0.0385024	-0.0913807
P2rx6	0.818733	1.07104	-0.337545
H1fnt	0.121312	-0.316523	0.0731858
Abcb6	0.952734	4.56524	-0.294815
Ccdc86	0.446148	9.99344	-0.397086
Atp6v1d	0.373192	14.3534	-0.0807235
Atp6v0a1	0.356962	4.94246	0.157977
Nudt5	0.149453	12.7266	-0.117739
Tekt5	0.11605	-0.603954	0.313096
Prl4a1	-0.24457	-0.213221	0.0421912
Prl	-0.167738	0.0385024	-0.157511
Eif2ak2	0.373192	4.63181	-0.2188
Hspa14	0.215262	10.1463	-0.215505
Mob4	0.184794	8.34791	0.0363742
Cmpk1	0.574497	7.9114	-0.174422
Apeh	0.657424	4.10515	-0.35106
Cdkn1c	0.190391	-0.329015	0.248278
Gpr174	-0.0843127	-0.0232162	0.252448
9130024F11Rik	0.778184	14.7507	-0.275148
Orc2	0.241519	8.63534	-0.156301
Gm5148	-0.0575576	-0.444809	0.029245
Morn1	0.474787	10.6633	-0.507258
Adss	0.346492	10.3474	-0.334251
Gdi1	0.544418	4.34578	0.10889
Grm3	-0.179703	-0.432687	-0.0831436
Optn	0.581145	5.43099	-0.16289
Wfikkn2	0.0669696	-0.0821403	0.00661855
4930534B04Rik	0.152279	4.9598	-0.145206
Csrnp1	0.790981	5.03261	-0.090608
4932418E24Rik	0.19194	-0.210426	0.142173
Onecut3	0.544862	0.130053	1.16488
Defb15	0.0396617	-0.093605	0.058228
Defb11	-0.107246	-0.00102709	-0.0560122
Defb7	-0.0262022	0.0530484	0.110071
Ccdc151	0.30827	4.22719	-0.247914
Wdr78	0.36361	8.93144	-0.35886
Syt7	-0.0522953	0.402568	0.512258
Nlrp4a	-0.0390542	0.165391	0.0537232
Heg1	0.59455	4.50977	-0.246369
Zfp426	0.0998196	6.19306	-0.0695268
Klhl36	0.213379	1.36956	-0.226265
Abi3bp	-0.0399415	0.166788	-0.0852284
Paqr6	0.209556	-0.753032	-0.506048
Gm3286	-0.0276424	-0.0665673	-0.0287788
Agbl1	0.0401599	-0.676767	-0.204411
Odf2	0.573501	6.7461	-0.643688
Lats1	0.452407	14.5299	-0.0914828
Apoh	-0.00415662	-0.501679	0.112724
Anxa3	0.623134	8.73519	-0.113132
Ropn1l	0.33796	3.65754	-0.289537
Rasgef1b	0.0755012	0.485079	-0.0483147
Zfp212	0.378898	7.70788	-0.142786
A630007B06Rik	0.529628	-0.322769	-0.339966
Spata2	0.904097	10.4584	-0.365012
Fam134a	0.782006	11.1196	-0.389723
Olfr78	-0.173553	0.209769	0.0981013
Acaa1a	0.323061	5.86265	-0.277466
Chmp5	0.146627	11.9631	-0.194964
Slco1a5	-0.167294	-0.301977	-0.0560122
Card10	0.779569	-0.638265	0.318272
Gdf10	0.128902	0.0114647	0.741949
Cdk9	0.878393	8.5133	-0.287788
Krtap16-5	-0.142034	0.101248	0.0175821
Snx18	0.344554	13.5754	-0.614472
Sp7	0.729991	-0.63584	0.103072
Icam4	0.631666	1.65802	0.00551065
Cmtm6	0.0297445	1.95515	-0.0560122
Sin3b	0.056445	3.78201	-0.250437
Fcgr2b	-0.0494696	-0.267296	-0.0388675
Snord70	0.0244822	0.0877293	-0.05228
Snord11	0.0283044	-0.24408	0.0676752
Ppm1h	0.191388	0.950022	0.106572
Ralgps2	0.434681	2.55462	0.168634
Lrriq1	0.097383	-0.499254	-0.206394
Tatdn3	0.00924822	9.49381	-0.181784
Foxred2	1.07538	0.506241	-0.0065608
Rfx3	0.177648	13.6627	-0.216715
Bicd1	0.0244822	3.00605	-0.0392028
Dpm2	0.688943	5.811	-0.384781
Rom1	0.459443	2.22039	-0.308665
Rock2	1.2142	18.7581	-0.46288
Styk1	0.0507391	-0.231588	-0.00349909
1700007K13Rik	-0.142921	1.73708	0.0197979
Ydjc	0.504811	0.847747	-0.429932
Tmem50b	0.236312	2.68915	-0.139491
Fnip2	0.179976	6.05023	-0.286578
Tchh	-0.109573	0.200072	0.779402
Slc6a18	-0.0380032	-0.943036	0.105595
P4ha2	0.382222	2.89408	-0.527363
Col4a5	0.287276	1.06097	0.321435
Snora41	0.603081	8.27267	-0.162015
Lcp2	-0.15821	-0.435112	-0.0663341
Por	0.497665	6.70135	-0.228583
Avil	0.586906	-0.547084	-0.460023
Fabp5	0.182412	5.20043	-0.16706
Rac1	0.315027	9.84539	-0.328871
Ppme1	0.137987	6.68401	-0.142684
Nelf	0.205291	4.35827	-0.76529
Enah	0.884044	4.7476	0.293094
Slc5a12	-0.11201	-0.093605	0.237723
Smpdl3a	0.115607	0.518362	-0.0433724
Alas1	0.235315	5.09675	-0.17728
Creb1	0.533948	12.4738	-0.342488
Ints4	0.0211037	3.83608	-0.112695
Cpne8	0.52298	9.90226	-0.289537
Wrn	0.314973	8.12359	-0.338755
Cttnbp2nl	0.571671	11.0111	-0.498584
Olfr961	-0.187845	0.198675	-0.0452529
Olfr730	-0.216928	0.293677	-0.0157015
C1ql3	0.328268	0.117561	0.281897
Grin3b	0.67659	-0.159802	-0.203303
Cryl1	0.0407127	0.881031	0.122944
Olfr891	-0.205018	-0.0911807	-0.0341584
Olfr90	-0.0208854	0.0544456	0.0750375
Olfr1254	-0.0986594	-0.093605	0.152699
Olfr1261	-0.197373	0.0679645	0.107111
Olfr1387	-0.056172	0.10507	0.079105
Ogfrl1	0.219085	1.31512	0.199395
Tgfb2	0.548739	10.7718	-0.426739
Pnliprp2	0.109846	-0.428866	-0.0971977
Snx1	0.593553	8.50463	-0.296797
Dnmbp	0.0597689	-0.242683	-0.137406
Fbxo18	0.371807	13.5296	-0.359297
Pnpla6	0.60358	7.48356	-0.319526
Crhr1	0.064533	-0.486763	0.704933
Crat	0.485755	9.54826	-0.597997
Cr2	-0.0452038	-0.237834	0.102941
Ifna9	-0.0051531	-0.0849348	0.312863
Dnase1l1	0.738133	5.92576	0.0333125
Josd2	0.203796	2.44265	-0.432891
R3hcc1	0.279686	4.57634	-0.21759
Nono	0.217699	7.93601	0.0860299
Aebp2	0.824439	12.6625	-0.361717
Dpysl5	0.12796	-0.00205418	0.898818
Klf1	0.454789	0.386625	-0.154857
Adsl	0.268773	9.24731	-0.418502
Rab3b	0.19953	-0.703805	-0.278005
Zranb3	0.126575	9.19286	-0.247914
Itfg3	0.469026	3.8992	-0.387639
Kcnma1	0.128404	-0.203153	0.715255
Gngt2	0.252986	0.34085	0.015293
Farsa	0.206233	8.61315	-0.140701
Ublcp1	0.551619	8.44049	-0.0967603
Car11	0.350703	0.635554	0.0178152
Bhlha15	0.210942	-0.611227	-0.47727
Calb1	-0.0848109	-0.0762646	0.161272
Tspan5	0.802946	6.06132	-0.0770934
Gpbp1	0.340233	7.76093	-0.240552
1700037C18Rik	0.0383853	6.91979	-0.376544
Ccdc18	0.101314	9.59609	-0.155426
Mep1a	-0.0766684	-0.31792	0.0137477
Meox2	-0.0104154	-0.189634	-0.0651241
Xrcc6	0.291207	11.9573	-0.585795
Fzd9	0.356409	-0.12167	-0.222533
Hist1h4c	0.556328	3.08613	-0.0161389
Hist1h2ac	1.13066	11.6275	-0.0137189
Rod1	0.402275	9.93899	-0.00921399
Tjp2	-0.129127	-0.379639	0.206422
Tnc	0.472903	5.65428	-0.146081
Kif11	0.365104	14.7913	-0.339528
Eefsec	0.25919	2.5536	-0.227475
Mylpf	0.740904	0.345698	-0.254504
Clec4f	0.0425965	-0.0575269	0.474907
Mybph	0.560649	0.143572	-0.0406171
Ap3m1	0.303561	10.0513	-0.150586
Mir680-1	0.00437499	-0.248929	-0.11599
Ccm2	0.455287	9.63077	-0.0343627
Nlrp4f	-0.0948372	-0.193456	-0.1172
Stx17	-0.00842242	3.53271	0.140293
Zfand2b	0.286389	2.18226	-0.289435
Il2rb	0.295029	-0.313728	0.125932
Il2ra	-0.000334462	-0.0232162	0.337472
Il2	0.0387744	-0.379639	0.121398
Foxa3	0.268663	4.22476	-0.108292
Hn1	0.54824	9.00425	-0.34205
Slc43a2	0.759128	5.48925	-0.545922
Rsph3a	0.034843	0.384858	-0.047673
Atp2a3	0.306387	-0.569273	0.0562742
Ralyl	-0.110569	-0.313072	-0.0671068
Ccdc129	-0.0470876	-0.457301	-0.00349909
Cntnap5c	-0.0714607	-0.0294621	0.0187921
Dnmt3l	0.19953	-0.673973	0.046725
Cnnm3	0.272042	3.74248	-0.224515
Zfp286	0.0254241	-0.375817	0.0978971
Sema3d	0.126076	1.67778	-0.163328
Celf4	0.032072	-0.537387	0.190721
Arhgap9	0.152333	-0.518649	0.372097
Snx24	0.621749	8.85863	-0.281198
Ifi44	0.154163	-0.118218	0.185108
Lpgat1	0.427092	10.4251	-0.303824
Alg1	0.126076	4.56767	-0.302177
Btbd2	1.10402	4.52711	-0.398398
Fam100a	0.647951	10.0305	-0.406198
Idi1	0.102256	8.75738	-0.157073
Camkk2	0.652217	4.38633	-0.238905
Nsun2	-0.00936431	8.46892	-0.28493
Emid1	0.207618	-0.380666	0.225987
C7	-0.210116	-0.227767	0.350885
Ints9	0.178092	12.4811	-0.222868
Ccdc146	0.0578851	4.4997	-0.0408502
Tmem30a	0.0888514	7.36115	-0.0954482
Clca2	-0.0809887	0.0149161	0.119853
Pcdha3	-0.200199	0.0124918	-0.0239386
Rnf185	0.614548	8.24321	-0.398296
Lrrc27	0.242461	2.53486	-0.0215186
P2ry14	-0.169178	0.00279447	-0.126749
Cacng8	0.0602126	-0.373393	0.0716405
Dazap1	0.618923	9.77639	-0.425864
Mospd3	0.42615	6.52244	-0.11599
Parvb	0.759626	9.97749	-0.270643
4930444A02Rik	0.347878	2.69922	-0.533952
S100pbp	0.600256	14.7421	-0.548677
Cd209e	-0.24025	-0.264872	-0.055677
Cd209d	-0.0299152	-0.30058	-0.0815983
Itga7	1.33352	13.5469	-0.360172
Tex9	-0.119101	3.22309	-0.152131
Gpt2	0.0927282	4.14086	-0.192879
Fam154b	0.0807089	4.83636	-0.00548177
Crb3	0.378844	0.770085	0.352095
Ubxn7	0.440387	8.27892	-0.22122
Rfpl3s	0.0687442	-0.23541	0.237286
Usp38	0.376018	11.0343	-0.070839
Tle3	0.675593	16.6057	-0.254941
H2-Q1	0.0548957	-0.0294621	0.084922
Spatc1	0.396624	-0.852883	0.41439
Mirlet7a-1	0.0951102	0.207345	0.0109924
Mir200a	0.0497426	-0.629595	0.00607904
Spata3	0.0798216	-0.406677	0.45403
Fscb	-0.112952	-0.199702	0.0459235
Snora75	0.486697	-0.0232162	-0.0687542
Snord82	0.380782	3.96679	-0.0761165
E2f2	1.36637	6.42157	-0.404113
Lrrc47	0.454236	5.46324	-0.572951
Impad1	0.207618	9.06215	-0.256151
2810417H13Rik	0.144191	5.37169	-0.0814962
Olfr924	-0.159261	0.31829	-0.0386633
Nr3c2	0.111784	2.93463	0.15458
Fetub	0.0597689	0.0804563	0.0264897
Ptk6	0.295862	-0.438563	0.23456
Fcer1a	-0.295589	0.344301	-0.0494226
Hcst	0.0726209	-0.234013	0.0322046
Ncf2	0.0917317	-0.18721	0.173139
Shmt1	0.554888	2.95058	-0.0757813
F2r	0.488137	11.9916	-0.288662
Gpc6	0.385601	13.0622	-0.459585
Qser1	0.540651	10.5717	0.0692205
Arhgef7	0.0654749	-0.105727	0.879151
Gcm2	0.0611545	-0.406677	0.387901
Fbn1	0.234871	6.36367	-0.244386
Rras	1.02092	8.27407	-0.404885
Ido1	0.0745593	-0.623719	-0.283283
Idh3g	0.219139	7.60803	0.239167
Pgf	1.07826	5.47816	-0.566463
Pfkl	0.441882	7.06057	-0.356542
G2e3	0.226729	8.07782	-0.168605
2310028H24Rik	0.320679	3.73763	-0.247579
Pde1a	-0.0781085	-0.014546	0.100857
Mutyh	0.368428	8.32087	-0.263951
Synj2	0.771481	5.27324	-0.339193
Scarna6	-0.0628199	-0.200729	-0.246267
Dclre1c	0.205789	4.01015	-0.201116
Gsta4	0.347434	6.33626	-0.255277
Cngb3	-0.107689	0.193826	0.0639429
Atp8a2	-0.0532918	-0.111973	0.39987
Slc9a3r2	0.449526	-0.35708	0.0714363
Utp3	0.192828	7.54006	-0.151358
Twsg1	0.507691	3.93006	-0.318651
Ccl21c	0.0085862	0	0.00944713
Uqcrc2	-0.00892066	7.03316	-0.216278
Ipo9	0.565413	10.4695	-0.221658
Cdc42se1	1.31911	17.4863	-0.371602
Nup88	0.263012	9.92929	-0.319861
Pogk	0.291098	1.21526	0.0145204
Lars2	0.136546	5.09051	-0.136969
Arid5a	0.895067	4.53336	-0.552074
Arfrp1	0.475729	11.7794	-0.332166
AI837181	0.896452	12.7145	-0.524943
Olfr796	-0.173942	0.512116	-0.0880858
Olfr1122	-0.109129	-0.166418	0.06976
Cyp3a13	0.0249259	0.433057	0.105464
Pja1	0.169949	2.10944	0.033852
Hspa13	-0.0103608	5.4556	-0.0913807
Rab8a	0.277304	6.30438	-0.408618
Dnajc5b	0.125578	0.0717861	-0.124227
1700001K19Rik	0.424655	-0.051281	-0.453433
Nicn1	0.337353	3.08129	-0.105333
Lrrfip2	0.549626	6.60878	-0.208814
Asb18	-0.0871383	-0.511376	-0.216818
Spopl	0.148511	7.94086	0.0807524
Cirbp	1.77662	11.9375	-0.690923
Camta2	0.987078	7.24918	-0.375771
Gm11758	0	0	0
Lct	0.146075	0.00279447	-0.22122
Tmem182	0.169007	-0.158775	-0.241762
Hnrnpul2	0.556274	8.72894	-0.0633746
Pwwp2b	1.06956	5.25347	-0.453768
Vmn2r115	-0.0724571	0.0728132	0.00736232
Vmn2r113	0	0	0
Fam174b	0.0105792	-0.150105	0.012873
Abpa	0.0229329	-0.0159432	0.0886542
Tcea3	0.73902	1.53495	-0.27646
Il1rl1	0.122753	-0.346355	0.079105
Tcf7l2	0.952734	8.67002	-0.384781
Fcrla	0.146075	-0.00830007	0.249488
Slc8a3	0.0721227	-0.384487	0.476219
Lrrc28	0.220026	4.58119	-0.241762
Mbl1	-0.154388	-0.459725	-0.251209
Gimap4	-0.143918	-0.248929	0.14853
Ephb2	0.82106	4.12873	-0.0804904
Snrnp35	0.920327	8.51815	-0.123017
Zfp60	0.168953	2.64338	-0.1016
Tnnt2	0.51866	-0.0783187	-0.300296
Ythdf3	0.0764431	7.73249	-0.0145936
Kbtbd11	0.698028	0.469135	0.484354
Mrpl9	0.175212	7.24778	-0.217926
4930455F23Rik	-0.0504115	0.921587	-0.0170137
Tshz1	0.937001	17.4333	-0.217153
Hoxc13	0.870748	8.47274	-0.00612341
Ucp3	0.265783	-0.258626	-0.256589
Rpl7	0.463818	15.9459	-0.397523
Vmn2r108	-0.24457	0.0149161	-0.0690895
Ace2	-0.0986048	-0.355025	0.344062
Zfp710	0.948413	4.78471	-0.245057
Zfat	0.303616	6.97182	-0.256356
Inpp5d	0.202356	0.0263808	-0.21517
Strn	0.341673	7.15903	-0.155528
Mterfd2	0.348321	4.28891	-0.431142
Chek1	0.376018	4.4158	-0.210461
Myo1f	-0.0127428	-0.0859619	0.124591
Eif2b2	0.34411	5.10682	-0.496164
Plekho2	0.683183	6.38446	-0.442236
Tbc1d10b	0.450468	8.03969	-0.470578
Hspa8	0.743785	13.0744	-0.269666
F13b	-0.0552302	0.121013	0.264417
Zmynd11	0.458058	9.30763	-0.236047
Zfp52	0.487639	4.90917	-0.102038
Slc6a13	-0.0175069	-0.125491	0.500056
Atox1	0.491017	3.28621	-0.313709
Rptor	0.133721	8.61315	-0.0651241
Myo10	1.07787	21.2447	-0.646983
Wnt8b	0.302012	-0.351204	0.244984
Aif1	0.194268	-0.0922078	-0.00514651
Ahrr	0.0583288	0.119986	0.16117
1810006K21Rik	0.398009	14.2733	-0.2266
Dctpp1	0.118432	2.99495	-0.125874
0610012H03Rik	0.0750029	-0.320345	0.210053
Klf13	0.843993	10.1439	-0.359297
Birc5	0.959436	8.59478	-0.318651
Tmem50a	0.608787	5.08324	-0.15267
Ramp3	0.0335121	-0.0401865	0.171725
Retnla	0.0172816	-0.184786	0.052411
B3gnt7	0.182358	-0.400431	0.404273
Pex7	-0.092346	2.34383	0.231804
Pet2	-0.276533	-0.0603214	0.0159347
Zfp46	0.698526	5.23371	-0.275483
Asap1	1.67984	20.231	-0.52175
Dcx	-0.182085	-0.599105	0.156665
Asb2	0.128404	0.16194	0.127886
Asb4	0.0697953	-0.44863	0.543997
Kcnj1	-0.150122	-0.234013	0.202253
Mycbp	0.511514	4.45532	-0.217488
Napa	0.149453	5.89733	-0.326451
Eef1g	0.159923	6.68159	-0.295923
Cpeb4	0.107464	9.0091	-0.262304
Gin1	0.261074	10.8037	-0.273398
Olfr640	-0.162087	-0.23541	-0.0839162
Olfr655	-0.0609907	-0.157748	0.0598755
Rln3	0.193326	-0.0772917	0.180836
Fndc3b	0.336022	15.4684	-0.245057
Olfr411	-0.112453	-0.284637	-0.198594
Olfr235	-0.202636	0.112343	0.000335259
Olfr1433	-0.0848109	-0.0738402	0.00275532
Olfr1112	-0.255095	0.0173404	0.0747022
Olfr1136	-0.0342902	0.0839077	0.0751396
Olfr418-ps1	-0.0347338	-0.22674	-0.0938007
Tm4sf4	0.657479	-0.141435	-0.204848
Epcam	0.0148996	-0.395582	-0.0261256
2900010M23Rik	0.573057	2.09732	-0.600082
Fam69a	0.307329	8.24806	-0.224078
Gm3893	0	0	0
Gm7271	0.0468623	-0.377214	0.46358
Gm10466	-0.212109	-0.198305	-0.225288
Tmco6	0.174768	1.68403	-0.307557
Tspan31	1.06541	10.4709	-0.370056
Dock7	0.103696	8.90301	-0.028983
2900060B14Rik	0.542978	0.869936	-0.294377
Tnik	0.0406582	-0.152529	0.360332
Acpt	0.19377	-0.0415837	-0.0388675
Gm10100	0.064533	-0.183388	0.149638
Reep6	0.92847	-0.0190245	-0.145512
Nrap	0.394631	0.142175	-0.147291
1700001O22Rik	0.480493	-0.13901	0.0334146
Gjd3	0.364606	0.561713	0.0772533
Ptrh1	0.834465	9.33746	-0.563169
Vtcn1	0.0650312	-0.303004	0.39812
Tet1	0.0659731	-0.639662	-0.232417
Hecw1	-0.0728462	-0.650757	-0.300194
Map4k4	0.78821	12.1802	-0.203974
Nars	0.149453	8.46892	-0.35106
5730494M16Rik	0.155712	8.47759	-0.257026
Cyp2c39	-0.143972	-0.0911807	0.0130772
Adam15	0.641248	4.32983	-0.473202
Vps36	0.132724	5.63694	-0.268019
Pgpep1l	0.661246	-0.30058	-0.393353
Tor1aip1	0.494396	13.1534	-0.28372
Vgll1	-0.109573	-0.220494	0.215432
Zcchc9	0.156155	6.44236	-0.214631
Gpr123	0.37552	-0.322769	-0.0282104
Hydin	-0.0346793	-0.00830007	0.476219
Picalm	0.324556	11.7558	0.0491162
Ubash3a	-0.0232674	-0.101905	-0.183534
Skint3	0	0	0.00944713
Timd4	-0.115777	-0.32659	0.0897621
Prss45	0.0134594	-0.258626	-0.048752
Tprg	-0.0942844	-0.634813	0.234662
Crhbp	0.217146	-0.150105	-0.0721512
Cyb5rl	0.291098	-0.194483	-0.144871
Sptlc3	-0.0976629	-0.00102709	-0.0560122
Sestd1	0.742399	6.46212	-0.307892
Fam78b	0.193326	1.97873	0.157875
Nmnat2	0.35458	1.14627	-0.148603
Heatr7a	0.643685	5.42511	-0.478144
Slc45a2	-0.0589431	-0.489187	-0.0340274
Lgi3	0.310209	-0.0242433	0.120859
Prosapip1	0.413741	1.22636	-0.144433
Dpy19l3	0.606351	2.3882	-0.224515
Gm14345	-0.0109682	0	0
Gm13124	-0.170175	-0.218069	-0.160368
Pdlim2	1.92591	3.25674	-0.502754
Ncapd2	0.416567	11.8262	-0.257361
Tuba1b	1.72987	18.3399	-0.439044
Alox8	0.244843	-0.586614	0.48227
Alox15	0.164687	-0.272145	0.901675
Alox12b	0.0650312	-0.344958	0.0818603
Ssx2ip	0.349318	5.1609	-0.0939029
2300005B03Rik	0.469579	-1.43604	0.0667271
Klc1	1.3683	11.7301	-0.286242
Ankrd54	0.373745	4.82806	-0.407845
Abcg5	0.222907	-0.0107244	0.417452
Gbp9	0.0463095	-0.11337	-0.0374532
Bicc1	0.252931	0.688602	0.184569
Slc12a9	0.344554	1.7506	-0.373249
Zfp329	0.0811525	4.11727	-0.0950108
Aldh18a1	0.554444	6.91112	-0.196611
Dbnl	0.826821	9.02402	-0.4731
Enoph1	0.173826	17.4062	-0.526925
Ppp2r4	0.510073	9.89359	-0.544172
Fam50b	0.209556	0.233356	0.189176
Tgif2lx1	-0.00238202	0	0
Hps3	-0.0375049	5.46427	-0.167395
4921536K21Rik	0.686118	4.77119	-0.324366
Iyd	-0.139099	-0.903507	0.467005
Glra3	-0.199755	0.193826	-0.0588697
Msra	-0.0332391	-0.668097	-0.0159058
Crisp4	-0.29088	0.276337	0.117433
Eaf1	1.0171	15.0035	-0.314919
9930005F22Rik	0.418949	-0.825845	-0.305574
Olfr698	-0.1001	-0.0825105	-0.0912785
Olfr1101	-0.189729	-0.0381323	-0.0280061
Ddx41	0.642688	5.52357	-0.267683
Olfr1023	-0.117272	-0.11337	-0.0846889
Olfr1018	-0.168291	-0.199702	-0.0202064
Olfr1026	-0.107246	-0.191032	-0.0206438
Fuca1	0.451854	5.32004	-0.254941
Fam54a	0.156155	4.01499	-0.178052
Stambp	0.0745593	3.79068	-0.307557
Bbs10	0.266834	5.48161	-0.130481
Vwce	0.355078	-0.371996	-0.369619
6030468B19Rik	0.243403	0.836653	0.040777
Mrps5	0.387928	7.78936	-0.305909
Armcx3	-0.0761701	2.01444	0.325503
C330007P06Rik	0.148457	2.91105	0.176871
Pramef12	-0.0428218	-0.48816	-0.110275
Prdm8	-0.129127	0.124834	0.467647
Efcab6	-0.0470876	-0.644511	-0.151563
Nrm	0.548295	2.85315	-0.220783
Pigt	0.659915	5.80475	-0.372812
Nr5a2	-0.12392	-0.295731	0.158749
Pip4k2b	0.283065	10.1502	-0.52242
Osr2	0.194322	2.9447	0.204133
Rcor2	0.755749	3.73036	-0.603377
Saal1	0.205734	5.56655	-0.0560122
Atp6v0e2	0.322617	1.96279	-0.235274
Mbd3l2	-0.0657547	-0.0405566	0.0454861
Plaur	1.44071	11.6979	-0.216278
Papola	0.426095	10.0759	-0.126312
Iqcg	0.309267	9.18419	-0.124664
Cidec	-0.106638	-0.394185	-0.278443
Prss34	-0.00842242	-0.55333	0.525
Dhx33	0.277304	7.5574	-0.36007
Rnf24	0.30827	5.74928	-0.116529
Nop16	0.358402	11.4316	-0.425864
Fzd10	0.0849747	0.0052188	-0.30416
Bola3	0.411359	5.93061	-0.41598
Rcsd1	0.0464187	-0.0464324	0.391531
Clec2e	-0.139652	-0.332836	-0.0872111
Ubap2l	0.550179	17.2828	-0.264389
Cd160	-0.0227146	-0.537387	0.209615
Cetn1	-0.046644	0.0187377	-0.0925907
Pnpla2	1.11631	5.60747	-0.53264
Gm10697	0	0	0
Bcas1	0.0721227	-0.367147	-0.0253529
Gm4980	0.0783269	-0.278391	0.394053
Dclk2	0.208615	3.86592	-0.23198
Hsd3b4	0	0	0
H2-T24	0.862551	0.314839	-0.276256
Hpx	0.124582	0.107494	-0.00383435
Hp	0.0731192	-0.373393	0.27003
Pdzrn3	0.497167	6.0589	-0.353145
Gtl3	0.338848	7.23184	-0.185954
Egr2	0.708054	6.04295	-0.0188654
Sag	-0.034181	-0.856704	-0.384008
Casp12	0.0535647	0.901823	-0.141036
Kif13a	0.52442	6.58798	-0.0959877
Kif12	-0.00797877	-0.303004	0.322543
Il12b	-0.114781	0.0693617	0.128761
Il11	0.303008	0.354368	-0.0282104
Anxa10	-0.473019	0.490954	0.276387
Slc46a2	0.0850293	-0.69271	-0.0874153
Cftr	-0.0246529	0.0187377	0.0302219
Rbm3	0.437118	7.13059	0.249926
Cym	0.144191	-0.531141	0.377141
Akr1e1	-0.131509	2.65447	0.221249
Pebp1	0.251491	4.99308	-0.121369
Slc39a6	0.450468	13.2952	-0.0187632
Zfp192	-0.101929	4.29376	0.0170426
Spats2	0.478663	7.27379	-0.27592
Spdyb	0.0573323	-0.0922078	0.221584
Ccdc11	-0.0241547	-0.340109	-0.216278
Cd99l2	0.117989	1.40769	0.151285
Fam98b	0.0492444	6.61987	0.000670518
2300009A05Rik	0.274868	6.86292	-0.226935
Ptms	1.6311	9.48411	-0.501879
Pcbp3	0.140921	0.665386	-0.129811
1810033B17Rik	0.0311301	-0.428866	0.356264
Midn	2.60427	17.4621	-0.855359
Erp27	0.277748	-0.473244	-0.188811
Bhlhe22	0.0573323	-0.548481	0.0190253
Dtwd1	-0.0175069	3.2009	0.137435
Pnkp	1.11299	4.7008	-0.244619
1700016C15Rik	-0.0627653	-0.404252	-0.148501
Faim3	-0.210669	-0.16987	0.361207
Rnf130	-0.0652019	-0.108151	0.650335
Comtd1	0.741901	5.6952	-0.490449
Ccdc124	0.625018	7.35528	-0.448491
Dact1	0.54104	3.26262	0.152597
Carm1	0.283952	7.43779	-0.272188
C8g	0.595492	5.36339	-0.379941
2310037I24Rik	1.13221	16.4122	-0.466612
Spata4	0.0244822	0.269064	0.101731
Ankrd7	-0.145358	-0.0540755	0.240143
4930555I21Rik	0.058827	2.07374	0.0362721
Cdh18	0.145242	5.02534	-0.276358
Lin9	-0.0231582	10.4164	-0.237257
Arfgef1	0.371254	9.71085	-0.0868758
Srcrb4d	0.349761	-0.189634	0.00100578
Ehbp1l1	1.58008	12.495	-0.820326
Igf1	0.189558	1.0908	-0.0718159
Slc25a44	0.35314	6.05265	-0.218363
Gpr25	0.510961	-0.150105	-0.00602128
9230116N13Rik	0.171888	4.29758	-0.29932
Gcnt4	0.220026	4.59228	-0.0889606
Cenpl	0.335469	13.8441	-0.393353
Fam149b	0.519656	11.1577	-0.295587
Arg1	-0.00509851	-0.331439	-0.141138
Lamb3	0.456174	0.196621	-0.459585
Mir302b	0.0144013	0.174061	-0.0600797
Mir503	0.339291	0.481257	0.32473
Mir450-2	0.146573	-0.262447	0.13535
Mir20b	-0.15062	-0.293307	0.349777
Mir487b	-0.0218273	-0.832091	-0.303052
Mir367	0.0511281	0.0766347	-0.0917159
Celf2	-0.164414	-0.237834	0.301331
Foxp4	0.519103	8.92035	-0.341613
Rasa1	0.0707917	11.9212	-0.341176
1700090G07Rik	-0.0504115	-0.327618	-0.136298
Rg9mtd1	0.22047	6.82582	-0.0761165
Gsdmc4	-0.0362286	-0.0443782	-0.0160368
Rnf113a1	0.139427	4.18039	-0.190459
Cela1	0.66612	0.512487	-0.481439
Arhgef40	1.1927	7.48356	-0.53681
Ndufs2	0.968022	7.2516	-0.468158
Slc37a1	-0.0509098	0.259366	-0.0105262
Osta	0.01922	-0.643484	0.102839
AW549877	0.342724	7.64131	-0.237695
Hist1h1b	1.44885	12.063	-0.180137
Atp5k	0.167567	4.913	-0.191669
Tnmd	0.0430402	-0.168842	0.436113
Parvg	0.146627	-0.863977	0.469426
Kcnb1	0.344499	-0.436139	0.0382548
Phldb3	0.512899	3.55872	-0.276693
BC031353	0.483318	3.32294	0.0610855
Chn1	0.418949	6.09321	0.217954
Htr3a	0.12508	-0.306826	0.0626308
Gabra6	-0.0633181	-0.0627457	0.306711
Cacnb3	1.64927	3.37048	-0.7075
Abcc9	-0.108631	-0.645908	0.0440718
Thap11	0.350314	8.56635	-0.319424
Vmn1r50	-0.169233	-0.321742	0.0655904
1700102P08Rik	0.0578306	-0.534962	-0.355128
Nup160	0.351256	2.17844	0.0363742
Glipr1l1	0.021991	0.0766347	0.0594381
Sec62	0.122753	11.1404	-0.153006
Lyzl4	0.199032	0.0288051	0.306506
Gins1	0.380782	4.69213	-0.102475
Pvrl3	0.559154	9.84054	-0.361382
Ngly1	0.185238	5.24341	-0.0498599
Myoz2	0.0330684	0.164364	-0.134549
Fcgr3	0.0249259	-0.31792	-0.0334879
7530420F21Rik	0.34843	11.4056	-0.16948
Rab6a	0.177095	10.8172	-0.307455
Hdac2	0.284948	9.60373	-0.211875
Hdac1	0.580647	5.25832	-0.175632
Gda	-0.0523499	0.191402	0.279142
Sephs2	0.256255	2.31539	-0.165748
Sprr1b	0.0721773	-0.0984537	-0.0404128
Pcbp2	0.604576	15.6609	-0.0988451
Orm3	0.143194	-0.353628	-0.333376
Fhit	-0.210225	-0.0960293	0.292321
Nhlh1	0.0721773	-0.817175	-0.202093
Slc4a3	0.305445	2.00232	-0.355667
Orc1	0.348819	10.2795	-0.327996
Sergef	0.0363924	1.86397	-0.137406
Atp5g1	0.379397	7.56607	-0.294377
Sdc2	0.121258	4.34298	-0.123352
Hsd3b1	-0.0523499	-0.215645	0.144025
Hsp90ab1	1.17077	16.2888	-0.307994
Wif1	0.176208	1.58278	0.629021
Clec4a3	-0.191613	-0.668097	-0.110377
1500003O03Rik	0.363664	6.28079	-0.169042
Tmed2	0.422771	6.52002	-0.0802861
Gjd2	0.00537147	-0.462149	0.124591
Slk	0.282566	11.7818	-0.311187
Gja1	0.453847	12.5539	-0.158823
Stk10	0.723786	6.16742	-0.197049
Stim1	0.325443	3.92139	-0.318214
Sult2a2	-0.00476404	-0.0110945	-0.00164742
Gzmn	-0.036563	-0.100878	0.477094
Nlgn1	-0.0661984	-0.424017	-0.083581
Sardh	0.301623	-0.208002	-0.0446846
Gjb1	0.0702389	-0.251353	0.420412
Rbmxl1	0.511514	16.9042	-0.483757
Trip11	0.27869	8.56392	-0.274273
Hrg	0.064533	-0.234013	0.306171
St13	0.440995	17.6257	-0.307119
AI462493	0.21903	2.54838	-0.112258
Magi3	0.481489	12.2949	-0.314919
Wac	0.547742	14.4238	-0.283283
Rnf44	0.62884	10.0084	-0.35281
C87499	0.0568887	-0.359874	-0.0474399
Trpt1	0.585909	3.17768	-0.346993
Trub2	0.401333	8.02235	-0.120159
Mapk14	0.668392	8.33197	-0.139491
Rab11fip2	0.0197182	5.43341	0.0564785
Lmod2	0.188562	0.0274079	0.0108903
Spred2	1.08535	14.3992	-0.458711
Tmem192	0.169007	5.59013	-0.267246
Dnajb3	0.0545066	-0.0700187	0.347692
Cul5	0.0731192	7.34763	-0.16531
Ces2e	-0.0447056	-0.444809	-0.235274
Rapgef4	-0.0485277	-0.30925	0.438431
Krtap8-2	-0.0709624	-0.0540755	-0.0338231
Tuba1c	1.64644	16.5589	-0.301404
Hnrnpab	1.17548	14.8062	-0.418065
Prl2c3	0.0396071	0	0.00944713
Ost4	0.834909	6.72737	-0.248789
D14Ertd449e	0	0	0
Blvra	0.256753	3.81772	-0.262304
Aph1c	-0.0218273	0.810642	-0.203536
Gstm7	0.319737	-0.12167	-0.137508
Atpif1	0.472405	8.17282	-0.120159
Trim15	-0.0509098	-0.125491	-0.0100888
Sgol2	0.0855275	-0.313072	0.0557059
Dync1i1	0.304448	3.97929	-0.194526
Eif3e	0.043593	12.1715	0.127113
Ccdc157	0.305888	6.32517	-0.200241
2810025M15Rik	0.200028	11.3019	-0.189147
Gsk3a	0.348819	6.86292	-0.151358
Sfmbt2	0.0711808	0.270461	0.283982
Sntn	-0.170618	-0.118218	0.355156
Jakmip1	0.0802652	0.0336538	0.405147
Defb21	0.109846	-0.152529	0.294202
Ccdc87	0.0130704	4.7393	-0.345447
Nr1h5	-0.0494696	-0.0294621	0.396677
Ovch2	-0.208342	0.293677	0.022087
Metap1	0.293978	7.42287	-0.136969
Zdhhc2	0.36361	5.18793	-0.124227
Snapc1	0.0711808	5.38903	-0.375232
Scarna3a	-0.281741	-0.157748	-0.05349
Psma8	-0.111511	0.282582	0.341642
Nhsl2	0.01922	-0.238861	0.0752706
Heatr8	-0.0513534	0.0558429	0.361207
Islr	0.413687	0.599846	-0.112024
Lypla2	0.54968	3.67106	-0.474747
Nupr1	0.547298	4.53681	-0.342823
Hsf4	0.417509	0.953844	-0.181449
Rbpms	0.0397163	1.32621	0.371091
Vsnl1	-0.0599942	-0.426441	0.131618
Nox4	0.00775349	2.16977	-0.161578
Smarcal1	0.277802	4.03476	-0.0540296
Nfe2l3	0.166571	-0.630992	0.163925
Ppp1cc	0.558267	6.68159	-0.163663
Leap2	0.387485	-0.386912	-0.291082
Galntl6	-0.0747846	0.534305	-0.0564496
Il21r	0.118432	0.181704	-0.239342
Tsg101	0.291596	8.87457	-0.228145
Psg29	-0.153002	-0.304401	-0.0297557
Psg28	0.00764431	-0.0776618	-0.0209791
Psg25	0.0735082	0.0901536	-0.031301
Tmbim1	0.486697	6.4486	-0.368307
Zfp608	0.299739	5.57764	0.181813
Nup153	0.421386	16.1986	-0.0783034
1700020I14Rik	0.0211583	6.57064	-0.23682
2810002D19Rik	0.0598235	10.9431	-0.256151
Gm10638	0.269216	9.93796	-0.405323
1810032O08Rik	0.501044	10.8789	0.104487
Pramef6	-0.0629291	0.0308593	-0.034931
Gm5150	-0.109628	0.0173404	0.112491
Tfip11	0.944147	6.55713	-0.202763
Cables1	0.179477	1.48535	0.398995
Dusp10	0.720019	14.8038	-0.590198
Trpv4	0.249553	-0.739513	-0.266138
2310057M21Rik	0.359289	6.88026	-0.256151
Sdc4	1.36205	12.9783	-0.336335
Sdc3	0.619257	1.2326	0.117564
Sdc1	0.864046	7.91765	-0.271416
Peo1	0.79148	8.07679	-0.432454
Ppp1r3d	0.139816	-0.167445	-0.307455
Copg2	0.293978	3.26262	-0.206394
Ccdc56	0.818235	3.1555	-0.114109
Hist1h4n	0.00620418	0.0530484	-0.0221891
Tmem41b	0.241963	5.19903	-0.150921
Gm4172	0	0	0
Catsperg1	0.0386652	-0.133135	-0.0575575
Olfr776	-0.20596	0.0149161	0.0537232
Olfr681	-0.0614889	0.0617186	-0.0226265
Olfr592	-0.162087	-0.0405566	-0.152904
Setmar	0.064533	0.5454	0.247506
Gale	1.10302	8.07194	-0.663355
Olfr192	-0.0996559	-0.0554727	0.0201043
Olfr199	0.00526229	0.0950022	-0.00823709
Foxn2	0.409421	9.516	-0.11236
Plekhh1	0.437063	4.84503	0.0602107
Slc41a1	0.153773	5.19558	-0.331831
4933402J07Rik	-0.130513	-0.0922078	0.382186
4933411G11Rik	0.291098	3.11457	-0.0814962
Lhfpl1	-0.0957245	-0.576916	0.103277
Brip1	0.443268	9.8589	-0.211773
Sft2d2	0.899333	4.9487	-0.0807235
Slc17a1	0.0435384	0.0298322	0.343624
Mcpt2	-0.0623762	-0.218069	0.104152
Mcpt1	-0.0742863	-0.211823	-0.0117362
Smarce1	0.206233	11.8127	-0.232752
Fes	0.413687	-0.13034	-0.335461
AU015228	-0.100543	-0.315496	-0.0691916
Tas2r134	-0.0833708	-0.295731	0.215432
BC049730	0.0120193	0.0163133	0.141503
Cox6a1	0.289658	7.22802	-0.153006
Cox5a	0.477114	9.57632	0.0134125
Map3k8	0.82106	6.22047	-0.34205
Mup5	-0.101983	0.0877293	-0.0333858
Comt	0.60358	9.27192	-0.384781
Col1a2	0.931295	5.33356	-0.166185
Tdg	0.343612	9.7653	-0.333041
Polrmt	0.35602	4.62696	-0.525278
Cenpe	0.0845856	7.88297	-0.0807235
Spag7	1.42409	9.2005	-0.531095
E130012A19Rik	0.389368	1.62613	0.21116
Nt5dc3	0.137652	8.98346	-0.673239
Bbs4	0.328268	3.12566	-0.193214
Wasf3	-0.0304135	0.0717861	-0.11478
Slc45a3	0.387485	0.561713	0.237854
Ect2	0.709494	8.69706	-0.23561
Dazap2	0.578818	14.048	-0.752213
Klk7	0.0425419	-0.111973	0.00309058
Mll5	0.993337	25.0163	-0.345783
Cyfip1	0.247225	7.09731	-0.255714
Pax2	0.231937	-0.179567	0.919695
Gpd2	0.690438	8.38259	-0.324366
Elf5	0.0869676	-0.429893	0.11131
NA	-0.144361	0.0163133	-0.11357
Zfml	-0.0513534	6.26969	-0.217926
Dnajc18	0.252931	6.51275	-0.143223
Chtf8	0.345994	11.5537	-0.332166
Fam173a	1.12163	5.83458	-0.596015
Atxn3	0.165185	4.52814	-0.285703
Rfxap	0.106078	8.96715	-0.247914
Ripply3	0.130342	-0.378242	-0.0175532
Pdzd3	0.167513	-0.389336	-0.0192006
Armcx1	0.122254	2.51267	0.277495
Samd4	1.29336	12.0287	-0.47727
Scn9a	0.158927	0.0298322	0.154682
Crbn	0.0182781	4.27399	-0.021956
Cyp4f16	0.187565	0.397349	-0.0621645
BC052040	0.038829	8.07539	-0.199031
Pglyrp4	-0.018947	-0.586614	0.000466263
Fam71f1	1.09831	1.17713	-0.287452
Zfp532	0.38887	2.08483	0.0851551
Cflar	1.09537	11.0058	-0.024376
Tsc22d1	0.404159	6.77556	-0.379066
Faf2	0.476172	7.34278	-0.273398
Car12	0.143249	-0.13034	0.108554
Olfr140	-0.233602	-0.0121216	0.0462587
Epn2	0.588789	5.55927	-0.0622666
Mettl9	0.140369	10.2018	-0.027773
Nsa2	0.174713	7.84828	0.0154973
Slc22a17	0.230496	-0.584189	0.644956
U2af1	0.159036	9.11035	-0.263616
Rhot1	0.522925	7.23044	0.0474688
Dnajc10	0.241021	7.81882	-0.107417
Dmbx1	0.185682	1.7506	0.146343
Ddx20	0.241021	6.21422	-0.141138
Taz	0.729547	6.0121	0.0160657
Klra8	0	0	0
Trim12c	-0.0495788	-0.0998509	-0.033721
Pkig	0.503869	5.20285	-0.0610566
Atf1	0.805881	10.836	-0.437834
Rcn2	0.0730646	4.57736	-0.0765539
Cops3	0.550677	11.1886	-0.349413
Myc	0.904649	24.9487	-0.581728
Slc7a11	0.0449785	0.450398	-0.0654594
Entpd1	0.112283	-0.234013	-0.0811609
Cd2ap	0.465702	8.57362	-0.0203085
Homer2	0.0730646	-0.534962	0.221147
Xcr1	-0.0876912	-0.0800861	0.043066
Ceacam11	0.0882986	-0.388309	-0.246602
Pex19	0.419447	7.15036	-0.315692
Mybl2	0.477169	6.16742	-0.282073
Mybl1	0.46332	7.1566	-0.327661
Klk1b16	0.0119647	-0.102275	-0.0169116
Pcdha5	-0.0328501	0.00139724	-0.0255861
Haus7	0.289214	1.74817	-0.0352374
Gsdmd	0.465757	3.69083	-0.171229
Btbd9	0.431078	10.0049	-0.543166
Ttyh2	1.60196	10.5794	-0.374561
Atxn7	0.318297	6.67674	-0.101703
Efcab2	0.512899	7.7103	-0.197384
Tslp	0.0507937	2.88056	-0.266575
Tlr11	-0.049026	-0.304401	-0.152568
Chrm5	0.0497426	-0.375817	-0.062704
Crh	-0.109573	-0.134162	0.169844
Catsper3	-0.00609499	-0.346355	-0.0531548
Lpcat2b	-0.133891	-0.198305	0.237621
Unc5b	1.08917	13.394	-0.362257
Rps9	0.531955	9.05833	-0.147626
Dtl	0.572559	16.0409	-0.481337
1810048J11Rik	-0.0208308	2.89753	-0.166958
Abhd2	0.72855	7.63264	-0.331728
Dnaja4	0.478111	2.77549	-0.0528195
Oas1g	0.107355	0.0173404	0.121938
Ncr1	-0.0132956	-0.0849348	0.086132
Ostf1	0.450414	4.89323	-0.230667
Saa1	-0.0194998	-0.146653	-0.0235012
Bcl2	0.475729	5.18933	-0.310414
Ypel1	0.267721	1.72216	-0.203974
Hspb2	0.656093	9.61482	-0.550324
Eef1d	1.15985	15.5947	-0.672131
Adar	0.0693516	5.07456	-0.076656
H2-Eb2	-0.107191	-0.313072	0.358014
Casd1	0.235813	4.20257	-0.0737986
Slc9a3r1	0.687558	4.50492	-0.515058
Klhl25	0.418895	5.04855	-0.122579
Gatc	0.469524	7.25645	-0.322281
Med23	0.133721	4.55657	-0.247142
Tmem106b	-0.0336828	6.69893	-0.268456
Cxcr7	0.729991	5.03643	-0.0763208
Ccr7	-0.0499133	0.0953724	0.259708
Ccr1l1	-0.193551	-0.0492268	0.0931591
Olfr1354	-0.10586	0.0950022	0.0201043
Zfp839	0.298797	3.94498	-0.472765
Txlna	0.444264	6.41774	-0.305034
Efna3	0.844437	1.1969	0.16722
Opn3	0.0140123	7.06645	0.0153952
Plscr4	0.109348	3.01957	0.0306593
Sik2	0.0759994	5.1127	-0.133674
Uqcr10	0.249662	8.13954	-0.266809
Spata5l1	0.156599	5.75413	-0.00844135
Fam175b	0.103642	4.39361	-0.0531548
Trim68	0.0644784	1.4531	-0.0600797
Themis	-0.172502	-0.20455	0.174014
Lpp	0.571173	10.9629	-0.29273
Fam122b	0.172331	1.62474	0.170617
H60c	-0.0494696	-0.152529	0.180836
Carf	0.299241	12.9041	-0.148063
Plekha7	0.11317	0.0717861	0.0741627
Mcmbp	0.238639	6.58416	-0.0913807
Fermt2	0.176652	9.78367	-0.211773
Fancf	0.151835	4.70565	-0.0137189
Mmp28	0.584523	3.49215	-0.27713
Ppp1r10	1.12983	24.8374	-0.261531
Vmn2r63	-0.0824835	-0.0554727	0.076787
Vmn2r62	0.0085862	0	0
Kcna6	0.123142	-0.342534	0.405147
Itgb7	2.05005	1.00344	-0.743539
Irf7	0.283454	1.54083	-0.291855
Cldn15	0.551564	-0.00690283	-0.475185
Cd244	-0.230005	-0.687121	-0.662116
Dusp21	-0.129127	-0.324166	0.233554
1700080E11Rik	0.0277516	-0.315496	0.0252797
Mbd3l1	0.0105792	0.0346809	0.102169
Arl6ip5	1.35307	11.925	-0.478042
4930473A06Rik	0.394132	5.24723	-0.215068
1700011H14Rik	-0.120098	0.162967	0.221687
Cap2	0.0034331	0.0520213	-0.00262432
Smcr8	0.635542	14.5226	-0.588988
Olfr1178	-0.416738	0.0100675	-0.0449177
Olfr538	-0.0629291	-0.00242433	-0.0304262
Fam108c	0.137045	7.26997	-0.186289
Tarm1	-0.0714607	0.00139724	-0.0161389
Itga9	-0.0371159	-0.44863	0.241689
Noc4l	0.260575	8.51955	-0.432017
Nudt18	1.16024	4.02021	-0.472765
Unc5d	-0.133448	-0.00345142	0.0269271
Zfp945	0.161363	3.22309	-0.0671068
Frmd4a	-0.0542337	-0.478092	0.666707
Vmn1r1	-0.0876366	-0.0849348	0.397887
Slc35a5	0.514837	11.8127	-0.308329
0610037L13Rik	0.106078	4.52571	-0.27834
Ivns1abp	0.479551	12.0779	-0.277568
Cts3	-0.186405	-0.210796	-0.0218538
Tgs1	0.0321265	5.96492	0.0134125
Npl	0.249553	0.222261	0.168634
Pi4k2b	0.287276	5.40983	0.0409812
Ifltd1	0.0197182	-0.447233	-0.275148
Ttc21a	0.174215	2.64235	-0.119824
Tssk6	0.612664	6.92362	-0.503964
Nrbp2	0.34843	1.15774	-0.559203
Myrip	0.0549503	-0.0564998	0.219164
Snora36b	-0.140096	0.111316	-0.272961
Osbpl11	0.20856	4.28751	0.038459
Srgap1	-0.0451492	2.23288	0.0263876
Gm14047	-0.0732898	-0.373393	0.166112
Fam25c	0.413741	-0.449657	-0.305574
Gm12060	0.101703	-0.213221	-0.0428329
Gopc	0.0474698	10.6411	-0.52
Htt	0.416567	5.06347	-0.182222
Ppyr1	0.186678	-0.154953	0.443271
Fgf7	0.453294	0.248272	0.0634034
Ebp	0.116992	3.46754	-0.178592
Raet1c	0.00620418	0.0641429	0.026694
Fgf3	-0.0242093	-0.214248	0.751396
Eef1a2	0.0483025	-1.02312	0.205343
Fgf18	0.837734	0.74165	0.0112255
Katna1	0.0960521	6.14383	-0.0424976
Aadat	0.100318	-0.150105	0.0223201
Tmem198	0.472459	6.17367	-0.341278
C1rl	0.0717336	-0.0526782	-0.116092
Slc25a29	0.795855	14.5337	-0.65347
Ddx6	0.573501	10.8197	-0.154216
Cwh43	0.183743	-0.229164	0.0458213
Ccdc73	-0.145802	0.0457754	0.141605
Gm13285	0	0	0
Fut11	0.914123	7.9128	-0.530658
Mcoln1	0.292647	5.19558	-0.350725
Zfp773	0.0959429	0.581108	-0.00998664
A930011G23Rik	0.0706826	0.0433511	0.0639429
4930539J05Rik	0.693264	20.3183	-0.312936
4831440E17Rik	0.47523	10.9961	-0.34447
Rreb1	0.790538	12.8095	-0.684334
Spo11	0.112672	-0.401828	0.184233
Epb4.9	0.182358	-0.881318	-0.0209502
Fbxl5	0.0726755	5.56412	-0.0769913
Twist1	0.0224893	-0.072443	0.13777
Fads1	0.902656	9.4224	-0.318651
Zdhhc9	0.0926736	3.12948	-0.0561144
Ly6g6c	0.602583	-0.0599512	-0.00898086
Rhbdf2	0.428477	-0.00830007	-0.109502
Myl6b	1.06297	3.20612	-0.365114
1700034H15Rik	0.488082	7.27137	-0.400818
Gm10516	1.04912	8.92277	-0.160033
Gm12657	-0.0265367	-0.131737	-0.120932
Mrap2	-0.0471422	-0.521444	0.224879
Rapsn	0.651275	4.51602	-0.532305
Sncb	0.144191	-0.272145	0.212035
Nek9	0.551121	5.00175	-0.216278
Wdr75	-0.169124	8.86105	-0.0901706
Prg4	0.165684	-0.0738402	0.116121
1700017B05Rik	0.730932	7.26027	-0.411912
Srrd	0.526748	5.13386	-0.42257
Myl7	0.258692	-0.852883	-0.27525
Znhit1	0.465204	7.70545	-0.34326
Mapkap1	-0.000832704	0.0360781	-0.187937
Abhd16a	0.435678	5.99476	-0.332603
Igsf9	0.0454768	-0.0994807	0.243671
Atm	0.0325702	7.44506	-0.256487
A330023F24Rik	0.161861	0.0052188	-0.294713
Cyp2r1	-0.0957791	-0.06517	0.134578
Elfn2	0.201912	-0.495063	0.491513
2410002I01Rik	0.482431	9.02159	-0.399608
Spink8	0.104529	0.118589	-0.0116341
Il22ra1	0.269162	-0.294334	0.388236
Klhdc1	0.348874	2.22179	-0.390933
Zfp870	0.0664167	1.82826	-0.182222
Tnfaip3	0.658475	9.39778	-0.399608
Plk1	0.665069	9.05106	-0.408953
Kcnd2	0.00249121	-0.404252	-0.101265
Cdh13	0.937499	10.7916	-0.58613
Rps26	0.488137	11.3328	0.0026532
Ptcra	0.185183	-0.271118	0.0507636
Tnfsf9	0.252044	3.08026	-0.34084
Fbxl6	0.875069	8.27826	-0.878423
Cyp2b10	0.069297	0.12241	-0.120159
Pla2g2d	-0.061878	-0.0551026	0.193578
Pitx2	0.624076	13.1558	-0.291082
Pla2g1b	0.21	-0.470819	0.0872399
Pitx1	-0.0900186	-0.650757	0.436681
Gm5512	0.426593	-0.219096	-0.424217
Dcun1d2	0.444762	9.2102	-0.296025
Msl3l2	-0.0460911	0.25312	-0.0457925
Fance	0.867868	4.38148	-0.441464
Insr	0.147071	5.55825	-0.401693
Caprin1	0.905093	21.5824	-0.281635
Tmed8	0.644572	5.1609	-0.0750086
Pdgfb	1.10978	8.30148	-0.337312
Rnf151	0.470466	4.38773	-0.557352
Tdp2	0.263012	10.9011	-0.270103
Ptbp2	0.0712354	8.77714	-0.0330505
Wdr45l	0.0207147	8.56775	-0.533952
8430408G22Rik	0.299739	0.223658	-0.140366
Guca1b	0.00586971	-0.444809	-0.386428
Cd8a	0.00775349	-0.43129	0.146343
Rsph1	0.152279	-0.0661971	-0.0442472
Mrpl32	-0.0175069	11.4264	-0.0272335
4931429I11Rik	0.0644784	-0.240258	0.733814
Mcart6	0.162305	3.46614	-0.134111
Nrcam	0.0683005	-0.287061	0.00715806
Actr1a	0.53633	15.3797	-0.258236
Dalrd3	0.987522	4.2903	-0.588988
Adam11	0.161363	-0.524895	0.0628639
Fkbp3	0.420887	10.5336	-0.393353
Spdef	0.152279	-0.639662	0.0226554
Slc39a1	0.426593	5.50623	-0.22902
Fbxw2	0.314031	6.63479	-0.22902
Lrrc57	0.550622	8.02859	-0.339966
F8	-0.0990484	0.322112	0.183461
C3ar1	0.223849	-0.0675944	-0.103685
Ndufc1	0.0774396	5.86265	-0.126312
Tktl2	0.0325156	-0.337685	0.0881147
Peg10	0.11605	3.31949	-0.289872
Gle1	0.282068	3.80177	-0.353145
Selm	0.428088	2.64235	-0.204848
Gtf2ird2	0.476227	5.28051	-0.285703
Hsd17b11	0.00825174	1.06721	0.111076
Impa2	0.464262	3.40097	-0.282947
Prss28	0.0325156	0.00904036	0.173037
Pth2	0.276751	-0.275966	0.282772
Lypd1	0.127462	0.0842778	0.276955
Bcl3	0.475674	-0.205578	-0.354355
Wbscr16	0.471408	5.28191	-0.47189
Fkbp6	0.0750029	-0.0811132	0.119314
Pfkm	0.453847	11.2329	-0.116092
Zfp648	0.0974376	-0.739513	0.0267228
Rhoh	0.0683551	-0.315496	0.195328
Max	0.466146	6.98394	-0.34985
Nfkbiz	0.0364469	4.84261	-0.253629
Mkrn2	0.164687	4.66509	-0.279988
Atp9a	0.0644784	-0.353628	-0.134986
Vav2	0.682794	6.51414	-0.480564
Ybx2	0.639808	-0.208002	0.474907
Wisp2	0.465259	-0.0623756	-0.540105
Rasgef1c	0.280573	-0.759278	-0.0122757
Flywch2	0.217146	-0.264872	0.0671357
Mnd1	0.0955538	0.936504	-0.265599
Gm3604	-0.103478	0.0419538	0.0233991
Asb1	0.301623	5.73818	-0.137071
Gpr83	0.0487461	-0.687862	0.266298
Mbtps1	0.297855	7.55255	-0.392581
Rnf19a	0.26495	11.6733	-0.146081
Tia1	0.391307	11.6226	-0.131254
Odf2l	0.17859	7.12332	-0.483757
Ppp6r3	0.353194	8.57744	-0.17607
Tmem176b	-0.122923	-0.41395	-0.213523
Myb	0.00586971	0.515938	0.908702
Aplf	0.171444	5.36442	-0.0783034
Vcpip1	0.0827018	7.71655	-0.275483
Fat4	0.269162	5.86787	-0.288765
9930104L06Rik	0.232435	10.4029	-0.420485
Olfr149	-0.111068	-0.355025	-0.232213
2310035C23Rik	-0.0418253	12.4035	-0.451684
Fcrl5	-0.168236	-0.534962	0.240041
Qrich1	0.690384	12.2592	-0.463653
Rab14	0.232988	10.7569	-0.35765
Lpcat3	0.422771	4.23828	0.00880548
Ugt2b37	-0.0342902	-0.177513	-0.0641472
Pgm1	0.303506	3.48348	-0.28614
Tex12	-0.0151794	-0.232985	0.154347
Puf60	1.02342	11.5613	-0.501981
Gpa33	0.410916	0.435852	-0.39917
Snora33	1.31008	15.0368	-0.0832457
Snord100	1.25236	17.7429	-0.255379
Tlr8	0.0468623	0.109918	0.574525
Tlr7	-0.183969	0.731583	0.367898
Scn4a	0.262016	-0.449657	0.0250754
E330016A19Rik	0.150395	1.97249	-0.0285456
Skil	0.916949	16.7007	-0.263178
Taar6	0.0416546	-0.072443	0.666809
Taar7a	-0.0700205	-0.160172	0.208945
Taar7b	-0.0609361	-0.00102709	0.312426
Taar7d	-0.0475858	-0.126889	0.3367
Taar7e	0.0129612	0.0235863	0.261123
Taar8a	-0.205018	0.05687	0.436113
Taar8b	-0.151562	0.0149161	0.554421
Taar8c	-0.121094	0.0506241	0.0890916
Taar9	0.0363924	0.186553	0.520598
Rab11fip3	0.358402	6.48329	-0.370056
Cyp46a1	0.407039	0.601243	-0.392683
Pou3f2	-0.0972193	-0.227767	0.435909
Cyp27b1	0.524864	0.185526	0.0961475
Rad21	0.250604	11.5672	-0.0355727
Bpifa1	0.0516264	-0.442385	-0.0159058
Adat1	0.392747	3.63638	-0.23682
Gkap1	0.422273	6.22914	-0.389723
Abcd2	0.158203	3.80662	-0.0939029
Pld3	0.36793	5.89351	-0.340738
Oprd1	0.278191	-0.25238	0.298269
Olfr65	-0.0924552	0.176486	-0.00131216
Odc1	0.125189	8.36665	-0.386866
Mal	0.0812071	1.2905	0.0900974
Fbxl16	0.708054	3.34308	-0.633366
Prhoxnb	0.162749	-0.0700187	0.130408
Slc30a2	-0.0356757	-0.506527	0.231367
Hdgfl1	-0.133393	-0.426441	-0.0951129
Hdgf	0.642688	14.8814	-0.512536
Hdc	0.162803	0.184129	-0.0105262
Lrrc66	0.193271	-0.22674	0.000670518
Slain2	0.470023	10.414	-0.324366
Yrdc	0.603136	11.217	-0.376981
Snrpn	-0.0223801	-0.177513	-0.00746445
Stxbp5l	-0.0399415	-0.123067	0.40767
Uba2	0.123196	6.60635	-0.0880858
4930519F09Rik	-0.112453	-0.346355	0.0507636
Postn	0.420389	0.932682	-0.119285
Pafah1b2	0.509575	6.99363	-0.18091
P2ry2	0.246836	2.391	-0.53076
P2ry1	0.126964	-0.344958	0.0535189
Otc	-0.170618	-0.304401	0.329235
Dfnb59	-0.0556738	0.0433511	0.0356016
AU041133	-0.00460027	2.42391	0.179291
Zfp949	0.156599	5.45803	-0.183767
Sipa1	0.805826	3.44535	-0.53143
Cxcr5	0.107908	-0.395582	0.210053
Blk	0.0864694	-0.358477	0.323753
Col6a5	0.036836	-0.193456	0.14732
Hrk	0.247171	-0.0107244	0.606394
Bid	1.22794	10.9098	-0.17607
Bgn	0.215761	0.17061	0.174684
Gm11413	0.237199	-0.0589241	-0.217488
Cyp2w1	0.252931	-0.458328	-0.0406171
Gm7244	0.0959975	-0.0922078	0.13656
Vmn2r82	-0.118712	-0.0911807	0.0886542
Cygb	0.479496	0.148421	0.152495
Coro7	0.414185	4.70462	-0.485405
Olfr622	-0.119654	-0.0468025	0.0480083
Lpxn	0.354082	2.50157	0.00188055
Golph3l	-0.104809	2.45095	-0.0399754
Peli2	0.516223	5.80857	-0.320736
Plxdc1	0.573057	2.34765	-0.188476
Prcc	0.126131	10.4511	-0.503526
Cnnm2	0.161861	6.18234	-0.445633
Zfp418	0.000109186	2.66557	-0.0888585
Ccdc106	0.405101	0.0471726	0.0498888
Tmem54	0.47091	-0.481914	0.189511
Pafah2	0.112672	2.68533	-0.106543
Gm8369	0.0387198	-0.00727298	0.0126398
Gtse1	0.205843	11.0246	-0.201991
Gm10863	0.374134	-0.698586	0.409783
Slc25a19	0.304947	2.76439	-0.318986
Ssbp3	1.32055	11.0048	-0.288225
Nfatc1	1.03145	4.17936	-0.539332
Hexb	0.210055	2.92354	-0.215505
Herc2	0.0883532	4.20985	-0.0769913
Trem2	0.120316	-0.152529	0.0674709
Mib1	0.274868	11.3217	-0.140701
Gbp5	0.00442958	0.297499	0.300894
Fam40a	0.262514	5.9996	-0.0922554
Cldn17	-0.270772	-0.165021	-0.116427
Lsamp	0.0730646	-0.337685	-0.0158037
Wdfy2	0.235315	6.74713	-0.27592
Mrgprb8	-0.0604924	-0.255175	-0.113468
Mrgprb5	-0.0871929	-0.149078	-0.0917159
Mrgprb3	-0.157323	-0.191032	-0.0962208
Bpi	0.0531211	-0.154953	0.112622
Zfp120	-0.0462003	1.72561	0.00527751
Ppil6	0.433296	4.46297	-0.453433
Gm6525	0.0392726	-0.173691	0.00682281
Srsf9	0.574941	8.3122	-0.121807
Srsf7	0.327879	17.2828	-0.29273
Papss2	0.00154932	-0.417771	-0.0388675
Crygd	0.028748	-0.324166	0.346919
4930468A15Rik	-0.222135	-0.137983	0.183898
Trh	0.0812071	-0.859129	-0.0176553
Mug1	0.0214928	-0.12204	-0.0181216
Pf4	-0.0413271	-0.198305	0.067573
Trmt112	0.880222	8.27164	-0.246369
Tbc1d25	0.30827	3.40825	-0.172775
Tgm1	0.547742	0.099194	-0.425092
Slc25a28	0.21731	11.5131	-0.494516
Angptl6	0.196206	0.458041	-0.424217
Gm4871	0.0954447	-0.135559	0.0915117
Wfdc8	0.00675701	-0.0207919	0.169509
Ppp1r14c	0.0221002	1.33628	-0.0422645
Nmnat1	0.630778	9.34958	-0.307119
Mir344	0.133168	-0.0603214	0.0820645
Clec10a	0.344608	-0.274569	-0.309641
Cask	0.283952	6.01937	-0.166622
Pde9a	0.29492	-0.653181	0.236207
Ap1g1	0.319737	9.2681	-0.16289
Pcdh12	0.377956	-0.418798	-0.151563
Sox5	-0.00703688	-0.0762646	0.13293
Pphln1	0.414683	13.7283	-0.413997
Dgkz	0.545858	6.03913	-0.137071
Armc5	0.622636	6.97527	-0.396648
Ccdc123	0.0616527	6.68541	-0.470578
Nkd1	-0.00797877	-0.522471	0.395598
2810422O20Rik	0.000163779	8.17767	0.0540584
1110034A24Rik	0.568238	7.73874	-0.385554
Crnkl1	0.0959975	4.49485	-0.167832
Sh3gl2	-0.00753512	0.325933	0.150512
Gas6	0.0941137	0.0398997	0.157
Rabggta	0.690882	1.9888	-0.557789
Vmn2r26	-0.0409926	-0.0110945	0.026694
Lce3b	-0.163029	0.0235863	0.00605016
Mrpl37	0.138041	9.8121	-0.27713
Tmem41a	0.230551	3.13331	-0.306347
Uchl3	-0.246399	4.00148	-0.200679
Sbds	0.620697	8.97824	-0.227373
Ndufaf3	0.827763	4.91057	-0.363802
Pcdhb19	-0.010859	-0.0343107	-0.098743
Pcdhb18	-0.0437637	-0.299553	0.0877794
Npc1l1	0.011132	-0.547084	0.0973576
Man1c1	0.899333	5.811	-0.42257
Gm13247	0.00620418	-0.0332836	-0.0332836
Hdac4	0.151835	-0.643484	-0.322281
AI182371	0.0230421	-0.406677	0.491819
Ugt3a1	-0.0924006	-0.299553	0.408982
Mycbp2	0.36793	6.6126	-0.156738
Necap2	0.0535647	4.74415	-0.473537
Dsc2	0.00874998	-0.351204	-0.0195359
Luc7l2	0.474787	15.1158	-0.531868
Edem1	0.53345	6.10328	-0.327661
Crygn	0.127018	-0.531141	-0.000743769
Lrrc25	0.280184	-0.755456	-0.58371
Me1	0.106966	5.92539	0.0393338
5031414D18Rik	0.157541	3.46857	0.14194
Gm5134	0.0845856	0.0693617	0.308256
Trpc2	0.110788	8.57362	-0.0958855
Rbm22	0.680357	8.54416	-0.426637
Cdc25c	0.109901	6.97527	-0.283283
NA.1	0.357904	12.0606	-0.390059
Apoa2	0.380782	0.256942	-0.0503995
Anxa8	0.711931	1.50409	-0.638308
Foxj1	0.54248	1.72841	0.105259
Foxn1	0.46476	-0.262077	-0.635888
Spr	0.158927	2.68776	-0.104458
Spint2	0.223296	-0.136586	0.120524
Spink4	0.175212	-0.41395	-0.241864
Spic	-0.110071	-0.590435	-0.0799509
Serpinb8	0.116992	2.32649	-0.268019
Serpinb9e	-0.0638709	0.136956	-0.00373222
Txk	-0.0709624	0.147024	-0.133674
2810459M11Rik	0.0330138	-0.222918	0.251136
Gm13718	0.282955	0.0742104	-0.0938007
Heatr7b2	-0.175328	-0.776618	0.196436
Cpsf7	0.543531	12.7391	-0.443986
Nr1h2	0.160421	3.58333	-0.139054
Umps	0.252487	6.69893	-0.259009
Umod	-0.100543	-0.388309	0.0368116
4933407K13Rik	0.0254241	5.17302	0.351089
Acadm	0.595437	5.58146	-0.276256
Impact	0.689885	9.28544	-0.466073
Acadl	0.455178	7.9693	-0.173547
Abi1	0.219583	10.3152	-0.122579
Fabp6	-0.299357	-0.229164	0.423706
Il11ra2	0	0	0
Opa1	-0.036563	7.58444	0.0914095
Fgfr3	0.387928	1.12166	-0.0311699
Efna2	0.983809	0.458411	-0.45858
Tpd52l1	0.448584	-0.0242433	-0.266473
Mpp6	0.578763	6.2118	-0.133776
Lpl	0.19809	1.97873	-0.0499621
Psph	0.416622	12.6514	-0.287788
Smpdl3b	0.301179	1.48778	-0.175195
Stx12	0.668891	5.73818	-0.344908
Adprhl2	0.387485	4.4432	-0.331831
Zfp790	0.212382	4.9598	-0.116865
B3gnt8	0.124636	-0.820996	-0.339193
Zfp428	1.10058	6.76065	-0.319424
Klc3	0.266725	0.0052188	0.0170426
Gm5424	0.106467	0.0274079	0.180939
Gm13889	0.356907	0.493749	0.6031
Ccdc90b	0.167069	4.2986	-0.139389
Pus7l	-0.0493604	7.30465	-0.188039
Plxna4	0.51866	4.36554	-0.28668
Snhg1	1.26378	18.7924	-0.0523821
Snx6	0.453792	6.43993	-0.292292
Sip1	0.206287	10.1352	-0.35886
Klhl6	-0.176822	0.0742104	0.274637
Brp44l	0.531068	7.54631	-0.248352
Hbb-b2	0.00720066	-0.057897	0.0180195
Sesn2	0.42144	8.2075	-0.443111
Pet112l	0.118432	5.01285	-0.365785
Inpp5e	0.509131	3.50465	-0.603377
D1Pas1	-0.06426	-0.501679	-0.199031
6330416G13Rik	1.14689	5.59153	-0.443986
Frmd7	-0.0232674	-0.237834	0.556403
D17Wsu104e	0.650831	5.35957	-0.394228
Rufy2	0.301677	4.20397	-0.47727
Lrrc50	0.27686	4.65642	0.164464
Tktl1	-0.0304135	-0.218069	0.444248
Etfdh	0.130841	9.29271	-0.148063
Ppp1r2	0.595935	8.29868	-0.28614
Tjp3	0.922211	3.45542	-0.292934
Psca	0.166735	-0.224972	-0.229326
D630039A03Rik	0.188562	-0.272145	-0.0146958
Tas2r136	-0.0996013	0.220864	0.0619603
Tas2r139	-0.0242093	-0.136586	0.111076
Pitpnc1	0.35026	3.26644	-0.220448
Serpinb6a	0.326439	6.63721	-0.236382
Cramp1l	0.731431	18.636	-0.669944
Gcc2	0.237253	5.14356	-0.0174511
Zc3h8	0.0592707	3.4488	0.00847022
Cpxm1	0.0917317	-0.547084	0.276853
Leprel2	0.423215	0.374133	0.180836
Jagn1	0.256808	4.76252	-0.201116
Nuak2	0.990955	7.32442	-0.394666
Usp44	0.243458	0.757594	0.196538
Txnip	0.26822	3.60067	-0.16827
Tpi1	1.12828	8.88221	-0.388513
Tph1	-0.0127428	0.078032	-0.164538
Prl7a2	-0.146798	0.302347	0.0499909
H2-Q7	0	0	0
Met	0.463818	10.3103	-0.0984077
Thbd	0.593553	2.56469	-0.28251
Th	0.0158414	-0.595284	0.029245
Myl12a	0.539265	17.7453	-0.16827
Hcrt	0.219528	-0.305428	0.188199
Top3a	0.68706	14.6755	-0.501879
Top2b	0.606904	13.3829	-0.571741
Pou4f1	0.117934	0.740253	0.291884
Pon1	0.0225439	-0.69271	0.0448444
Pole2	0.506197	3.63256	-0.0621645
Pole	0.387485	4.12352	-0.182557
Cyth1	0.631222	6.68056	-0.540877
Nrf1	0.408479	13.3015	-0.493642
Mdga2	0.0501316	-0.379639	-0.152568
Kif18a	-0.0709078	5.48021	-0.0765539
Sh3glb2	0.668447	2.8965	-0.260758
Tcl1b2	-0.108686	-0.266269	0.102169
Tcl1b4	-0.00570593	-0.0159432	-0.0719469
1700049L16Rik	-0.0880802	-0.470819	-0.385116
Lsm6	-0.0809342	6.28564	0.0996466
Tpd52	0.687005	5.13871	-0.333376
Kirrel3	0.0954993	1.22011	0.207632
Col9a2	0.108904	-0.50513	0.167992
Lins	0.0817054	6.64588	-0.331291
Kcnip1	-0.0170632	0.00904036	0.173037
Kcne3	-0.0790504	-0.657002	0.184131
Cmtm7	0.346881	1.72943	-0.0749065
Tecpr2	0.371254	10.1945	-0.487489
3110043O21Rik	0.230053	7.67944	-0.256924
Gpr133	0.077385	-0.458328	-0.0878527
Brpf3	0.412745	7.48216	-0.218363
Gas2l3	0.4128	6.4004	-0.0868758
Pde11a	0.0258678	-0.105727	0.0855925
Hba-a2	0.175601	-0.202126	0.0343915
Hoxb3	0.21	0.286404	0.818838
Ces2f	-0.0094189	-0.278391	-0.0405149
Sgk1	-0.17771	-0.595284	-0.0368849
Cblc	0.176099	-0.271118	0.0696578
Pias2	1.00907	7.0616	-0.243847
Pom121l12	-0.119599	-0.290882	-0.148836
Tcf3	0.623189	11.3824	-0.313811
Ush1c	0.143194	-0.267296	0.26344
Klf3	0.566853	11.3834	-0.116092
Klf2	0.437118	9.71607	-0.551637
Kif5c	0.0726755	0.407417	0.0440718
Otx1	0.426095	5.87272	-0.426302
Cdcp1	0.203298	-0.220494	-0.134111
Rassf3	0.670884	10.3339	-0.0640162
Rfpl4	0.0211037	-0.32659	0.0425265
Ripk2	0.341175	6.99746	-0.393353
Irgq	0.682739	7.5106	-0.397086
Unc5a	0.11173	-0.714899	0.391093
Usp1	0.43806	14.7001	-0.364239
Pramef8	0.295418	5.87374	-0.0585344
Slc6a20a	0.102147	-0.0169703	0.316056
Tnip2	0.505309	5.51872	-0.41356
1810063B05Rik	0.260132	5.811	-0.394228
Rps6kb1	0.44238	11.9014	-0.238467
Igf2	0.00819714	0.00279447	0.383396
Tmem69	0.373691	12.6046	-0.46651
Skint11	-0.143031	0.207345	-0.0267961
D3Bwg0562e	0.0211037	-0.125491	0.00880548
Ctso	0.109402	2.93948	0.045384
Cstl1	-0.0346793	-0.253777	0.125466
Dolk	0.455232	12.9291	-0.602167
Dgkd	0.189558	5.14253	-0.489137
Gga3	0.498163	11.1196	-0.455853
1700025G04Rik	0.276806	3.8978	-0.0786387
Sez6l	0.306277	-0.283239	0.182046
Dusp5	1.08346	8.1496	-0.472327
Ptchd2	0.00199297	-0.101905	-0.00403861
Klc4	0.244898	8.57642	-0.60052
Galnt7	0.581145	7.1084	-0.140701
1700066M21Rik	0.107464	5.07941	-0.195299
Mcm10	0.224347	3.46372	-0.28735
Wdr89	0.485257	9.18559	-0.4809
Brf1	0.644129	6.01694	-0.178154
Fgf23	0.0812071	-0.110575	0.317601
Nisch	0.650387	14.5954	-0.685544
Apitd1	0.951293	5.16332	-0.224078
Sp5	0.143693	-0.0748673	0.390758
Rnf157	0.744726	3.23316	-0.300967
Obfc2b	1.09931	13.7692	-0.833942
Sirt2	0.259634	7.33411	-0.131254
Atp2b4	0.495781	-0.0551026	-0.231542
Gm10941	0.779126	10.5104	-0.367636
Tubb5	1.08923	19.8274	-0.230332
Tmem150b	0.114555	-0.145256	0.262668
Spire1	0.465204	0.0963995	-0.00548177
S100a7a	0.132779	-0.542235	0.101527
Mir130b	0.120371	1.20799	-0.275148
Mir302a	0.0277516	0.19625	-0.0189964
Mtf2	0.120316	7.94571	0.0187921
Gm7337	-0.0747846	-0.0540755	-0.0621645
Gm14379	0.535832	1.79013	-0.0590739
Gm3238	-0.0490806	0.198675	0.0397712
Guca2b	0.0335121	-0.728418	-0.160572
Guca1a	-0.0175615	-0.575519	-0.177382
Tmem89	0.157043	0.164364	-0.0873132
1700013G24Rik	0.616486	0.148421	-0.329308
Rnf187	0.384604	5.98366	-0.381486
Gprc5b	0.397955	4.63181	-0.398296
Aspm	0.167069	7.84586	0.0228596
Spag1	0.52442	1.14003	-0.249999
Gdpd3	0.166571	-0.192059	-0.388411
Map3k6	1.22699	3.40097	-0.415207
Atxn7l3	1.19797	8.30875	-0.548342
Esrrb	-0.129571	-0.486763	0.383731
Rbp4	-0.0833162	-0.267296	0.745244
Cd300lf	0.12508	-0.225342	0.0695557
Olfr8	-0.0801015	-0.0443782	0.0500931
4930480K15Rik	-0.056172	0.107494	0.0528484
1700042G07Rik	0.483871	0.0114647	-0.0799509
1110032A04Rik	-0.00847701	-0.398006	0.510276
U2af2	0.840669	12.3678	-0.317004
Sult1a1	0.0406582	-0.0922078	-0.35469
Cdca3	0.310263	12.5862	-0.653908
Emg1	0.292593	12.0446	-0.433664
Mrps16	0.198643	5.76904	-0.578228
Zfp317	-0.0265913	3.00465	0.0808545
Psd4	0.265838	-0.304031	-0.139695
Snrk	0.199974	4.68346	-0.139826
Fzd7	0.611279	10.9691	-0.351935
Esx1	0.0211037	-0.368544	0.20807
Esr1	-0.0312462	3.44395	0.00430061
Ccl21b	0	0	0
Uaca	0.184241	3.92624	-0.285703
Trim7	0.592557	1.01901	-0.127084
Zfp825	0.125967	1.73428	-0.174655
Tctn2	0.226231	2.03178	-0.270541
5830415F09Rik	0.477169	6.9184	0.102504
Btbd1	0.201414	4.63908	-0.146416
Mir713	0.00908444	0.192429	0.0328462
Nctc1	0.293036	-0.351204	0.131618
Mir710	-0.0308571	-0.109548	-0.023166
Uspl1	0.27254	11.5141	-0.249562
6330408A02Rik	0.0759448	3.73866	-0.24825
Serac1	0.362722	9.94524	-0.191232
Dera	0.27398	2.86909	-0.0260234
Nod1	0.317355	1.24855	0.0194626
Tnpo3	0.285836	8.22587	-0.199031
Tnr	0.0187217	-0.231588	-0.192442
Zfp36	1.49942	7.7696	-0.335461
Zfp35	0.237752	4.84018	-0.189584
Zfp26	0.267223	5.88726	-0.139826
Gipc2	0.302564	0.29265	-0.270103
Hspa5	0.564027	18.0525	-0.463653
Cbfb	0.720463	12.3726	-0.246704
B4galt1	0.518271	13.2151	-0.400818
Tob2	1.94363	23.9398	-0.716845
Trp63	-0.0876366	-0.20455	0.117331
Sp4	0.470466	6.77556	-0.445196
Prom2	0.132281	-0.848034	0.48469
Traf3ip2	0.538269	2.42531	-0.280863
Cnot2	0.188173	13.5185	-0.304262
Klrb1f	-0.234544	-0.06517	0.115683
Fut4	0.0363378	-0.253777	-0.148501
Mapk10	-0.0532918	-0.165021	0.119751
Meis1	0.959436	15.9112	-0.11236
Erf	0.784333	11.4143	-0.368307
Cd6	0.166182	-0.533565	-0.295689
Calm1	0.689442	12.237	-0.211875
Melk	0.352642	5.27427	-0.103685
Ly6g5c	0.136048	-0.125491	-0.0573244
Eftud1	0.108849	4.83636	0.00396536
A130022J15Rik	0.231547	5.14113	-0.227373
Pds5b	0.533395	4.00632	0.00188055
Upk3b	0.338793	-0.612624	-0.10214
Mob3c	0.324999	3.24425	-0.318214
Fam46b	1.03671	4.65297	-0.602167
Rnf39	0.292538	-0.592859	-0.148166
Rnf146	0.0254787	9.97125	-0.239779
Nucb2	0.329709	3.00987	-0.346118
Atp8b3	0.880276	-0.015573	-0.285805
Cfl2	0.847815	14.5593	-0.0252508
Olfr69	-0.0271441	0.0395295	0.219704
Olfr67	-0.13112	0.254147	0.0857968
Olfr68	-0.122036	-0.110945	0.0874442
Olfr66	-0.277031	-0.221891	0.00484013
Olfr64	0.00387675	-0.210796	-0.0124067
Gna15	0.320679	-0.196907	-0.0524843
Notch4	-0.0370613	-0.856704	-0.0250177
Rpsa	0.523424	7.38716	-0.408515
Mrgpre	1.5438	2.50922	-0.441901
4931403G20Rik	0.100762	-0.229164	-0.237592
Mir669a-12	-0.0424327	-0.0332836	0.013952
Psd2	0.29348	-0.480517	0.589045
Tmprss9	0.496225	-0.452082	-0.109269
Runx1	1.34349	9.28786	-0.246704
Adcy3	0.0449785	-0.575519	-0.432454
Ppp1r3e	0.365548	3.91272	-0.100493
Gm4952	0.0110774	0.472587	0.353509
Cd101	0.106966	0.177883	0.237621
Selplg	0.327327	-0.409101	-0.105435
Epor	0.210942	1.10292	0.0614208
Glg1	0.414683	9.70601	-0.317776
Cct6b	0.276806	10.2438	-0.249999
Snord37	2.0542	10.9989	-0.679056
Srpx2	0.29636	1.93296	0.365814
Vmn2r35	0	0	0
2310050B05Rik	0.645071	-0.0103542	-0.608859
Krt86	0.0101901	-0.484338	0.234662
Bbs1	0.229111	1.61122	-0.220448
Plch2	0.0497426	-0.719748	0.0279329
Cox7a2l	-0.0398869	7.59553	-0.0392028
Gm17384	-0.0619326	0.0149161	0.00648755
Trim45	0.133277	4.3593	-0.255816
Olfr819	-0.10586	0.0530484	0.0250465
Nsun6	-0.0265367	7.9693	-0.0979703
Gpihbp1	0.543476	-0.914231	-0.0224666
Zfp777	0.527689	5.60365	-0.216278
Calml4	0.403217	0.203893	-0.0376575
Fstl1	0.514394	9.79234	-0.0705037
Acmsd	-0.0356757	-0.107124	0.111179
Il1rap	0.105082	3.84858	-0.117739
Ero1lb	-0.0832616	3.41067	0.046594
Ncln	0.543033	9.31285	-0.738596
Cyp3a57	0.0162851	-0.224315	-0.0255861
Calcoco2	0.197592	0.0433511	0.111179
Sult6b1	-0.0332391	-0.134162	0.0848199
Rtel1	0.34267	4.51704	-0.183432
Mdn1	-0.0418253	6.38931	-0.29636
Mff	0.00442958	8.41205	0.129198
Ddit4	1.15936	11.2406	-0.465402
Cacna1d	-0.0398869	0.117561	-0.454978
Slc31a1	0.106078	9.99828	-0.232315
Mdfic	0.367432	6.79636	-0.0573244
Nat10	0.686561	9.59124	-0.206831
Tmem111	0.350758	8.63776	-0.021956
Mir222	0.245341	0.257969	-0.0321757
Mir221	0.215761	0.107494	-0.0132815
1110017F19Rik	0.179976	-0.575519	-0.583608
Shd	0.331149	-0.62717	-0.237461
Tmem217	0.452352	4.0521	-0.158823
Hipk3	0.569235	12.9586	-0.167497
Rsad2	0.0573323	-0.103302	-0.157948
Rqcd1	0.134274	14.6162	-0.326014
Hk2	0.820173	11.3255	-0.230332
Amotl2	1.24422	20.4736	-0.289872
Spen	0.925589	11.7326	-0.463653
1500015O10Rik	-0.111457	-0.612624	-0.10214
Paxip1	0.117989	8.28516	-0.346555
Setdb1	0.0224893	0.639005	0.0475709
Ddx59	0.158537	4.22234	-0.308767
Fbxw11	0.604576	13.1004	-0.374897
Pxn	0.45141	4.19633	-0.146853
Chpf2	0.64219	9.26083	-0.4809
Olfr150	-0.0600488	-0.0998509	0.0324089
Olfr697	-0.102482	-0.107124	-0.0777639
Olfr695	-0.194049	0.0457754	-0.122915
Olfr702	-0.079105	-0.133135	0.0274666
Olfr1111	-0.0347338	0.380009	-0.0518426
Olfr710	-0.116774	-0.135559	-0.0407481
Olfr700	-0.215986	-0.135559	-0.0407481
Olfr1085	-0.150675	-0.0443782	0.0689873
Olfr1022	-0.111068	-0.00242433	0.101834
Olfr1030	-0.22219	0.0395295	0.0307614
Olfr1020	-0.0509644	0.276337	0.0607502
Olfr1009	-0.0347338	-0.157748	0.0409812
Speer2	-0.0519608	0.114767	-0.0353684
Olfr843	-0.230278	-0.0800861	0.0241718
Olfr837	-0.189285	0.00624589	-0.0308636
Olfr836	-0.147795	-0.0887563	0.0435034
Olfr868	-0.182139	0.245477	0.0578928
Olfr872	-0.219808	0.0925779	0.0652551
Olfr866	-0.206458	-0.144229	0.148632
Gpr97	0.880775	0.705942	-0.354792
Gm4861	0.178037	0.00764313	0.0380216
Parp9	0.0106338	2.94815	-0.0967603
Gm884	-0.111955	-0.273542	0.360434
Zfp748	-0.00177459	5.55303	-0.125874
Gm1587	0.155159	-0.283239	-0.148603
Gm906	-0.0109682	0	0
1810014B01Rik	-0.0591069	1.45795	-0.046463
Il1f5	-0.190173	-0.515198	0.0145204
Fbxo34	0.289658	4.69595	-0.135424
Cadm2	0.0224893	0.127259	0.0635056
Aagab	0.021602	5.89836	-0.128732
Impdh2	0.509575	3.83366	-0.133674
Impdh1	1.03959	4.90712	-0.440793
3110001D03Rik	0.0540084	4.13219	-0.258571
Gnai3	0.260132	9.33467	-0.0585344
Sema6d	0.242461	0.652894	0.0925175
Col2a1	0.268274	-0.634443	1.12612
Ephx1	1.12883	6.68299	-0.160908
Olfr71	0.237642	-0.385515	0.34463
Olfr70	0.166625	-0.353628	0.384606
Alyref2	0.662243	5.8096	-0.208041
Igfbp2	1.00043	3.72654	-0.0697311
Igfbp1	0.272485	-0.464574	0.1414
Tpra1	0.51395	8.87494	-0.555369
Bub1b	0.0921753	5.40013	-0.0523821
Chn2	0.346437	5.72709	-0.270978
9830147E19Rik	-0.0204963	0.342904	-0.0238365
Bin3	0.571173	7.10113	-0.392581
Hist1h1c	1.09776	11.9371	-0.00470912
St14	-0.051408	-0.320345	0.210053
Lgmn	0.295917	3.71059	-0.39675
Snrpa	0.347878	6.57307	-0.225288
4921539E11Rik	-0.00371297	-0.275966	0.0560411
Ttll11	0.382721	7.67599	-0.513411
Rapgef6	0.583083	10.5225	-0.262741
Ubac2	0.47379	7.01722	-0.363802
Srsf6	0.495283	14.282	-0.0569891
Ftsj2	0.318297	4.49485	-0.205621
Murc	1.01622	5.67022	-0.083581
Nudt12	-0.118657	0.799547	-0.101265
3110082D06Rik	-0.183525	-0.0786889	-0.058097
Phospho2	0.015896	4.61689	-0.083581
Col20a1	-0.00216365	-0.0599512	-0.0562165
Cldn16	-0.154388	-0.156351	-0.0318405
Vmn1r42	-0.137768	0.0371052	0.0381238
Vmn1r43	-0.0137393	-0.0381323	0.000335259
Actrt1	-0.15062	-0.193456	-0.202224
1700031F05Rik	0.0639255	-0.0887563	0.0623977
Gm5128	0	0	0
Maf1	0.54979	16.9181	-0.797801
Gpr173	0.201468	3.5934	-0.080053
C1galt1	0.054063	5.58631	0.0113277
Entpd7	0.222463	4.72924	-0.0832457
Elovl5	0.477114	5.43341	-0.0757813
Trpm8	-0.133564	-0.965882	-0.0636521
Trim2	0.274922	2.82471	-0.0609545
Mdh1b	0.0802652	6.64206	0.0795424
Cpb1	-0.119545	-0.0738402	0.144462
Rmst	-0.0227146	-0.275966	0.537844
4930470P17Rik	-0.0156231	0.211166	0.0158325
Snora78	0.524366	8.24563	-0.30174
Olfr75-ps1	-0.0319082	-0.0381323	-0.0374532
Mir128-2	-0.0523499	-0.123067	0.00144316
4930479M11Rik	0.15937	-0.377214	0.161272
Mir138-1	-0.0519062	-0.537387	-0.206058
Tmem181b-ps	0.0319628	0.0641429	0.00779971
Syt3	-0.0375595	-0.687862	0.351322
1110012J17Rik	0.507746	5.80233	-0.242637
Per1	1.53526	6.0492	-0.588215
Slc25a39	0.645623	8.31117	-0.366762
Med6	0.0301882	5.16817	-0.144331
Zswim7	0.450912	7.52654	-0.268456
Mir467a-5	0	0	0
Tmod1	0.450912	2.16874	0.103612
Gm4792	-0.0270349	-0.54466	0.335621
Hck	0.108904	-0.861553	0.310909
4932415G12Rik	0.0870222	10.5003	-0.2188
Sulf1	0.099376	2.88643	-0.140264
D330028D13Rik	0.411305	0.718064	0.00517539
4930405P13Rik	0.039218	-0.131737	-0.0264608
4930405D11Rik	-0.0785521	0.200072	-0.0802861
Tmpo	0.872188	21.2347	-0.167497
Xlr3b	0.0186125	0.0197648	-0.0271313
Gm10754	-0.183027	-0.284637	-0.000204255
Fhl4	0.413298	10.1512	0.0626308
Sms	0.3517	3.82639	-0.187164
Arhgef1	0.636928	2.97901	-0.311187
Blzf1	0.18762	8.08891	-0.185852
NA.2	0.228613	-0.455903	-0.0574265
Znrf3	0.541982	4.52814	-0.125102
Slc25a18	0.383219	0.34085	-0.164202
Rfx1	0.491959	5.59153	-0.557352
Snx3	0.656592	8.57259	-0.303052
Kif1b	0.490574	12.7391	-0.491222
Zc3h14	0.458058	6.3647	-0.16948
Capn1	0.922709	4.92931	-0.5981
Grin1	0.0459204	-0.375817	0.334075
Lpar2	0.479551	-0.494036	-0.538895
Prrc2a	0.731929	11.7041	-0.124329
Nkain4	0.103642	-0.0623756	0.300689
Kif7	0.0306864	3.46129	-0.298882
Snx11	0.417065	5.29785	-0.192106
Zfp704	0.386488	4.77119	-0.0220581
Spint4	0.021602	0.206318	0.342312
Taf7l	0.0573323	-0.415347	0.0199
Fbxo44	0.37696	-0.390363	0.123177
Ccdc59	-0.0360648	8.93387	-0.0828083
Mrgprx2	-0.193551	-0.237834	-0.133237
Pm20d2	-0.340902	0.0163133	0.377681
Pnldc1	0.0840874	0.481257	-0.119285
Zfp382	0.0459204	2.59658	-0.261429
2310022B05Rik	1.07006	8.36282	-0.0988451
Klhl5	0.106467	0.0828806	-0.122579
Tspan1	0.303506	0.325933	-0.0195359
Cd163l1	-0.0389996	-0.284637	-0.0190985
Prorsd1	0.215262	3.06152	-0.0876484
Rsph6a	0.100263	-0.550906	-0.512099
Ccdc81	0.130786	-0.260023	-0.268791
Megf6	0.146075	-0.945461	0.16964
Rnls	0.00675701	2.13266	0.0270292
Slc18a2	0.0964411	-0.743334	0.0313298
Commd8	0.152279	5.42232	-0.190794
Spsb4	0.502873	2.31297	-0.101703
Ndufb3	-0.00509851	12.2183	-0.0248134
Mrpl16	0.446148	4.53923	-0.000641642
Prelid1	0.474288	12.2086	-0.269331
Olfr656	-0.0762247	0.0703888	0.043066
Olfr1273-ps	-0.217426	0.220864	0.0808545
Wdr74	0.15937	2.76542	-0.0551375
Olfr1262	-0.250774	0.0592943	0.0792071
Magee1	0.0235404	3.28863	-0.141576
Olfr33	-0.111068	-0.0468025	0.0952439
Olfr641	-0.0457021	-0.0911807	0.0036301
Olfr1233	-0.319464	0.109918	-0.0206438
Olfr1228	-0.20596	-0.155324	0.0336189
Olfr603	-0.0290825	0.0839077	-0.0287788
Olfr686	-0.0347338	-0.355025	-0.0338231
Scnn1g	0.0921753	-0.162597	0.263543
Sdcbp	0.0951102	8.0532	-0.164538
Cacna1s	0.0764431	-0.491611	0.341773
Mir187	0.11749	-0.303004	0.076918
Mir186	-0.114337	-0.271118	-0.119285
Mir467d	-0.0538446	-0.246504	0.00890761
Mir185	0.142805	-0.358477	-0.299757
Mir184	-0.112952	-0.499254	-0.0174511
Wdr43	0.218586	9.3149	-0.021956
4933424B01Rik	0.321675	15.0233	-0.483757
Phf21a	0.621694	12.755	-0.287015
Oit1	-0.00271648	-0.564424	-0.15684
Dgkg	-0.0456475	-0.433714	0.191494
5033411D12Rik	0.442326	12.0456	-0.141474
Atp12a	0.201414	-0.43129	0.429757
Cds2	0.418007	5.75795	-0.381486
Med15	0.478111	10.8172	-0.137406
Lrpprc	0.122309	11.9298	-0.266036
Shmt2	0.331702	7.02589	-0.23198
Rapgef3	0.679914	0.841871	0.208974
Hivep2	0.938052	16.5232	-0.28009
Nat3	-0.0547319	-0.0786889	0.0458213
Nat1	-0.0370613	0.171637	0.344062
Nap1l4	0.259135	6.48674	-0.141911
Phlda2	0.0892951	-0.280815	0.193578
Meis2	1.43932	23.9235	-0.215943
Mark2	0.59743	10.5066	-0.287452
Emd	0.602085	4.85752	-0.048752
Fli1	0.126964	-0.400431	0.508191
1700058G18Rik	0.142307	-0.375817	-0.0815983
Prdm14	-0.0585541	-0.344958	0.14799
Gm13139	0	0	0
Trmt2a	0.579316	18.9148	-0.607109
Spam1	-0.240748	0.00139724	0.0594381
Fgf8	0.212382	-0.389336	0.547627
Dsg4	-0.256426	-0.225342	0.126238
Syt14	-0.0609361	-0.125491	0.311113
Ddhd1	0.575883	7.34036	-0.190459
Tssc4	0.671327	6.25757	-0.606235
Odf3	0.217146	-0.327618	-0.259111
Becn1	0.352198	7.6524	-0.236047
Isg20	0.966582	0.942749	-0.239779
1190007F08Rik	0.0979359	-0.0204217	0.0123335
Lgals8	0.262568	7.05293	-0.120597
[truncated: 19,022 more rows]

## Sheet: GFP-H3.1 expressing cells
Gene symbol	H3.3	GFP	H3K4me3	H3K27me3
1700022A21Rik	0.252276	0.109611	0.0368268	0.0459652
Hyi	-0.000146958	-0.0142916	1.72783	-0.0849075
Gm6578	-0.15707	-0.04449	-0.227606	0.0943235
Lrrc1	0.141241	-0.0136697	6.69305	0.0220966
Cenpc1	0.310329	-0.0349488	6.3884	-0.190513
Cenpa	0.0657765	0.252993	7.4905	-0.0913718
Ptch2	0.369276	0.0943665	0.34969	0.459902
Klf4	0.454253	0.13404	16.2119	0.17404
Cdk5rap3	0.118641	0.0114471	4.34847	-0.243005
Ank3	0.33287	0.210369	1.97114	0.0295865
Yipf2	0.5228	0.0171505	5.49826	-0.0777281
2610203C22Rik	0.4256	-0.0898667	0.794769	-0.263455
Plxdc2	-0.105906	-0.08636	0.168385	0.352246
Paqr8	0.220076	-0.177246	5.10911	-0.154089
6030422M02Rik	0.0415059	0.0855135	-0.200342	0.213572
Snord87	0.364088	-0.0393422	11.8348	-0.126801
Drd4	0.4725	0.166991	0.0504697	0.602336
Drd3	-0.0851234	0.041513	-0.0749254	-0.0842237
Rad23a	0.971088	0.0326599	6.42316	-0.302956
1700029H14Rik	0.351059	0.0583986	-0.231006	-0.056284
Lrrc15	0.385706	0.0746623	0.0395907	0.103833
Mtfmt	0.221894	-0.029113	3.46445	-0.0228742
Ttc8	0.0978588	0.0378076	4.90462	-0.0457172
Vps26a	0.262565	0.05558	12.3133	0.00195735
Cldn10	0.0102883	0.364603	-0.145135	0.00198865
Mtmr2	0.124753	-0.0319978	6.64535	-0.163599
Arfgap2	0.492417	0.120793	6.93843	-0.0637739
Cops4	-0.113747	-0.075244	6.30049	-0.149644
Stoml1	0.165512	0.0509879	3.41607	-0.135659
Lelp1	-0.0391469	0.0348566	-0.192161	0.212547
4930547C10Rik	-0.179641	-0.0958349	-0.41503	-0.11148
Tsfm	0.243541	0.00842983	4.68379	-0.192906
Commd5	1.0586	-0.0677671	11.2071	-0.220877
Sar1b	0.224459	-0.017997	6.1185	-0.138394
Ear5	-0.0512234	0.0846267	-0.0545052	0.0742468
1700014N06Rik	0.0155647	0.129382	-0.0245218	0.131836
Ubqln2	0.0666706	0.0347904	7.30101	0.280361
Dnajb1	0.0588001	-0.0465542	11.7728	-0.271628
Lrp10	0.57307	0.200828	6.61741	-0.0719476
Taf15	0.421306	0.109055	10.2318	-0.248444
Poteg	0.00772358	0.067053	-0.167639	0.0991097
Atp13a2	0.174129	0.0761047	3.33498	0.169596
Eif3k	0.26787	0.067053	4.56178	-0.0204811
Klk9	0.0623177	-0.112787	-0.126733	-0.117602
Satl1	-0.0356587	-0.131181	-0.115832	0.0312959
Rad21l	0.00512946	0.154432	-0.0654063	0.182929
Pigb	0.050153	-0.0613094	7.15722	-0.314206
Cyp39a1	0.00680009	0.0752842	7.28671	-0.203131
Mrpl14	0.0431766	0.01371	13.243	-0.27368
Ppp1r14a	0.188053	-0.0562278	0.12136	0.277626
Tyk2	0.3849	-0.00261996	3.64576	-0.1452
Ciao1	-0.170159	-0.139015	9.9469	-0.275731
Mrps7	0.221806	-0.122884	12.5982	-0.0811782
Gm16515	0.411735	-0.169213	6.15123	-0.308084
Thop1	0.503659	0.0628582	4.21965	0.00537609
Ndst4	0.048453	0.0061669	3.77594	-0.18063
Emid2	0.201918	0.199386	-0.0272195	1.0674
BC005537	0.368382	-0.0987197	17.3222	-0.151012
Atxn2	0.492417	-0.0701624	14.4834	-0.0913718
Defb44-ps	-0.0711705	0.0089855	-0.174461	-0.0916824
Junb	1.4505	-0.00887903	18.8925	-0.439298
Ky	-0.0044411	-0.00632529	-0.115832	1.02482
Cyp2c54	-0.0434117	-0.0630166	-0.173101	-0.0535177
Tgm4	-0.0321999	0.168499	-0.282813	0.324306
BC046331	0.0856942	-0.233871	9.00496	-0.233122
Rassf7	0.628558	-0.020948	4.53657	0.267059
Med19	0.166376	0.26178	7.34464	-0.200396
Tmem35	0.214918	0.023873	-0.0926478	0.909984
Narfl	0.45947	0.205976	5.43011	-0.0170937
Gm4956	-0.0260882	0.0883321	-0.102211	0.29332
Als2cl	0.384064	0.121415	0.604581	0.585988
N6amt1	0.00680009	-0.152394	2.5941	-0.239928
Mocs3	0.150782	0.201516	9.97822	0.0776342
Gaa	0.248729	0.105416	1.9766	0.22821
1810041L15Rik	0.018906	-0.0215699	-0.226224	1.22717
Dvl1	0.3753	-0.145671	9.71925	-0.291736
S1pr3	0.0518824	0.0150862	-0.222824	0.0714805
Polr2a	0.791564	0.181812	13.091	-0.278435
Flywch1	0.194106	-0.0201937	5.26245	-0.230729
Ncapg2	0.0753471	0.0318394	6.03193	0.0326634
Gm11757	0	0	0	0
Defb1	-0.163153	-0.187674	-0.220105	-0.220162
Ngb	0.294735	0.301387	-0.0688059	0.694671
Slc13a2	0.647611	0.280241	-0.0858264	0.190046
Dio2	-0.0989881	-0.0819003	2.06111	0.0091367
Dhfr	0.179376	-0.0385879	7.26081	-0.0358341
Psmb6	0.117865	0.144137	4.7751	0.0640219
Relb	0.34417	0.0582662	3.34586	-0.095443
Dgat1	0.297212	0.0718437	7.52325	-0.150701
Kcnh1	0.0796706	0.0355447	0.242675	0.7393
Tbc1d2	0.0631236	-0.02816	4.16173	0.223424
Zfp935	0.0147294	-0.018328	0.798804	-0.0109087
Spata7	0.248759	0.0950546	5.03548	-0.0252674
Tmod3	0.264382	0.0347904	5.36876	0.169969
Bphl	0.463794	0.0995143	4.53589	-0.101597
Eml1	0.734376	0.243386	0.104997	-0.00550127
4932425I24Rik	0.196729	0.117088	-0.0987893	-0.0344667
Gm13363	0.298165	-0.0936382	9.27417	-0.193932
4931428L18Rik	-0.219506	-0.0151121	-0.209204	-0.00686877
Trip13	0.1967	-0.136951	8.8959	-0.112163
Gm9839	0.0572176	0.00150862	-0.0388446	0.0347459
1700001G17Rik	0.279947	0.0907274	6.94525	-0.15816
Wdfy1	0.143806	-0.186165	8.22456	-0.139419
1700003F12Rik	0.260865	0.0202339	0.374913	-0.140445
1700008F21Rik	-0.00521763	0.00150862	0.0163626	-0.00205124
Casp14	-0.0140117	-0.0569159	-0.166257	0.30283
Mmp3	-0.0920116	-0.105509	-0.215345	-0.114183
Rrbp1	0.230541	-0.0437356	9.9203	0.0932978
Zan	0.012853	0.103974	-0.214643	0.438427
Olfr1508	-0.000952882	0.0332818	-0.0579049	0.0340309
Slco1b2	-0.0841705	-0.04318	-0.0354229	-0.127454
Dda1	0.169835	0.128138	5.9631	-0.100571
1700008P02Rik	-0.0781175	-0.0144903	-0.212625	-0.102249
Ccdc54	-0.0712293	0.0884645	-0.164218	-0.219478
Spc25	0.00337065	0.0149538	5.28629	-0.114867
Magohb	0.144671	-0.100228	7.23969	-0.268551
1700031A10Rik	0.251353	0.00767552	-0.10901	-0.145884
Stac	-0.118906	0.00836362	-0.0422223	0.0404952
Fbxw5	0.416923	0.140762	7.0325	-0.0893518
4921507P07Rik	0.234865	-0.00330805	0.174527	0.579151
Krt34	-0.0807704	0.0862678	-0.00813721	0.359735
Il31ra	0.0527765	0.0759723	-0.0258597	0.553604
Dnttip1	0.417817	0.0914817	7.5239	-0.0855912
Rbm34	0.270435	0.144269	5.87245	-0.0716057
Myh8	-0.242941	-0.0716048	-0.258269	0.100446
Zfp747	0.0832176	0.0103617	1.43131	0.041894
Gpsm1	1.23639	0.073908	5.79136	-0.0791269
Cdkal1	0.00593538	-0.142853	4.37027	-0.31318
Gm6696	0.0104059	0	0	0.00919929
Mir741	0.00861768	0.0177724	-0.00747932	-0.0259198
Mir804	0.312923	0.200828	-0.00745728	0.728391
Slc4a10	0.0814294	-0.0673438	0.0252459	0.264355
Mup16	-0.00954117	-0.00954117	-0.00954117	-0.00954117
Gprin1	0.143865	0.197056	0.466903	0.770316
Nudt7	-0.137988	-0.150263	-0.263731	-0.107377
Nts	-0.215182	-0.0848513	-0.293714	-0.146568
Vps45	0.488959	0.0341023	6.79257	-0.0992036
Rab38	-0.0208705	-0.0527211	0.0286455	0.230977
Megf8	0.1837	-0.0789493	6.66103	-0.157134
Plcl1	-0.00017635	-0.224264	5.69867	-0.34659
Lce1a2	-0.126717	-0.0716711	-0.328479	0.0394696
Prame	-8.82e-05	-0.035015	0.0613707	0.116483
Tada3	0.100394	-0.0288481	11.5479	-0.330927
4930594C11Rik	-0.034794	0.0135114	0.0402486	0.325331
Tdpoz1	-0.00867646	0.00295102	-0.000679938	0.00851555
Dicer1	0.0232589	-0.0429151	8.19525	-0.104332
Aarsd1	0.613829	0.078169	5.94606	-0.0992036
Diras1	0.768129	0.206108	0.123421	0.012866
Rasl10a	0.443876	0.241189	0.132261	0.224139
Car7	0.0804765	-0.114851	-0.106269	0.76755
Atg5	0.3606	0.0165286	8.20683	-0.138736
Fam129b	1.13317	0.177551	19.2115	-0.239959
Oas1e	0.103106	-0.0181294	-0.0579049	0.264013
Brcc3	0.144729	0.084693	5.27879	0.328408
Gm5916	-0.131876	-0.0247857	-0.101531	-0.0923661
Ablim2	0.405682	0.0297751	-0.0572029	1.35938
Cacna1g	0.264294	-0.147114	1.01356	1.61115
Nmur1	-0.0496116	-0.0178645	-0.292332	0.590712
Reg3g	-0.053847	0.0722008	-0.0667661	-0.0116237
Rbp1	-0.0122235	-0.0746883	-0.195583	0.623128
Vamp5	0.710941	0.186893	4.69334	0.0190197
Asxl1	0.469876	0.0737756	14.1712	-0.0998873
Pa2g4	0.623282	0.214273	12.6786	-0.249159
Rfx8	0.242735	0.085381	-0.0463239	0.156015
Bcr	0.181971	-0.0158002	5.87041	0.0459339
Zfhx3	0.979764	0.21332	13.9872	0.0197035
Ap2a2	0.703994	0.00183969	6.95547	-0.0559421
Kpna1	0.329441	0.0619053	7.5157	0.0258572
Apoc3	0.234029	0.0913493	-0.0326811	0.776781
Aspa	0.262653	0.0612172	1.04488	-0.169721
Vps35	0.0223942	-0.0186851	12.879	-0.260378
Abhd3	-0.0165764	-0.126788	0.988992	0.0227804
2610017I09Rik	0.0345883	0.0443316	0.023206	0.547482
1110017D15Rik	0.214947	0.204467	-0.033361	0.150545
Hlx	0.201888	-0.0105863	10.9365	-0.105015
F8a	0.0276412	0.0135114	3.79434	0.306933
Gad1	0.0632118	0.0215439	0.217451	1.56043
F5	-0.226511	-0.113342	-0.255528	-0.071637
H2-Bl	0.0623765	-0.0159989	0.819949	0.31377
Eif2s2	0.154271	0.138301	9.74171	-0.0300223
Pfdn1	0.194971	0.190599	3.92794	-0.148277
Zcrb1	0.170671	0.0481693	11.8751	-0.16941
Slc22a4	0.305053	-0.00537234	6.32299	-0.237566
Fancl	0.1933	-0.0607537	3.86317	0.0261991
Nudcd2	-0.121559	-0.184656	12.271	-0.389852
Cib2	0.155971	-0.0393422	0.388534	0.139978
Zmynd19	0.143835	0.0164624	6.55402	0.195858
2610002M06Rik	0.0181295	-0.0578027	3.64166	0.117508
Rplp2	0.376253	0.100136	8.72822	-0.104984
Ncs1	0.605988	0.0158405	8.87614	-0.0491359
Pim3	0.627606	0.0417116	14.6736	0.0803066
Cxxc5	0.779429	0.0466607	8.47265	0.246609
A2ld1	0.0432353	-0.0217023	5.79816	-0.182681
Stk24	0.0509883	-0.00907767	10.0144	-0.153063
Shisa2	0.00682948	-0.0232109	0.224273	1.03368
Med8	0.142018	-0.109637	9.06359	-0.41372
Gys2	0.129135	-0.0122936	0.0361469	0.284463
Boc	0.4109	0.0135776	4.06697	0.726682
Ncoa7	0.504523	0.163484	9.80444	-0.160553
Mir344f	-0.0841705	0.0155756	-0.0170205	-0.0538596
Mir3102	0.212294	-0.054653	-0.27053	-0.141813
Mboat4	0.104806	0.0465945	-0.136274	-0.0167518
Naip2	0.0371824	-0.0577365	0.914702	-0.00550127
Sema4c	1.1835	0.0687603	13.0698	0.0040086
Klra2	-0.049494	-0.022589	-0.0551852	-0.138021
Dusp2	1.44365	0.13486	6.66581	-0.225974
C1ql1	0.421306	0.175156	0.257678	0.726682
Slc16a2	0.0363177	-0.0775731	-0.0142787	0.868773
Fgf1	0.0683706	-0.0547192	-0.175119	0.799934
Fgfr1	0.251323	0.0106928	10.4315	-0.177584
Kif5b	0.1707	-0.00625908	12.8177	-0.202105
4933433P14Rik	0.265218	0.0870221	12.3481	-6.26e-05
Nlrp2	0.0709941	-0.0129154	-0.18126	0.186658
Dstyk	0.331976	0.200894	6.90844	-0.121363
Fbxw15	-0.0399235	-0.00872064	-0.0599668	0.00441306
Eri2	0.172488	0.00534638	6.56832	-0.0473953
C1qtnf4	0.142912	0.149549	-0.161476	0.50077
Kynu	-0.0868234	-0.0158665	-0.18058	-0.18063
Col4a1	0.590394	0.0877764	17.9138	-0.157476
Csn2	-0.0243294	0.0956103	-0.0436042	-0.0436346
Ddx43	0.0337236	0.0979395	0.0511496	0.0142648
P2rx6	1.02219	0.00416883	2.284	-0.274021
H1fnt	0.153376	0.172893	-0.0981094	0.499776
Abcb6	0.786376	0.0334142	6.06329	-0.110796
Ccdc86	0.313788	0.0370533	9.73627	-0.210279
Atp6v1d	0.103912	0.147286	14.6095	-0.158502
Atp6v0a1	0.582611	0.239747	6.16689	-0.0992036
Nudt5	0.170671	-0.0913753	10.7525	-0.270603
Tekt5	0.192347	-0.167017	-0.169657	0.768576
Prl4a1	-0.366082	-0.19351	-0.479778	-0.222213
Prl	-0.0634469	0.105416	-0.305295	-0.213356
Eif2ak2	0.428223	-0.0113406	5.1868	-0.186783
Hspa14	0.121294	0.167745	8.32133	-0.0886368
Mob4	0.540123	0.139121	7.86945	-0.0436659
Cmpk1	0.692752	0.191975	9.52702	-0.0514977
Apeh	0.449959	0.208106	5.16702	-0.0685288
Cdkn1c	0.262682	0.1243	0.128839	0.542727
Gpr174	-0.00181759	0.0868897	-0.177181	0.273554
9130024F11Rik	0.473335	-0.0672114	14.0595	0.0091367
Orc2	0.272165	0.125187	9.25781	-0.164282
Gm5148	-0.0122822	0.0268241	-0.203742	0.872503
Morn1	0.320706	0.144335	8.09574	-0.148619
Adss	0.109129	-0.148	9.42207	-0.0736569
Gdi1	0.53747	0.0929904	5.57121	0.694297
Grm3	-0.00962934	-0.0151784	-0.0953896	0.0793436
Optn	0.725699	0.0774147	6.56356	-0.098178
Wfikkn2	0.3476	0.155319	0.101597	0.331454
4930534B04Rik	-0.0192293	-0.0627518	5.29721	-0.251179
Csrnp1	0.508041	0.0678735	5.50508	0.113064
4932418E24Rik	0.1854	0.0445302	-0.11581	0.629219
Onecut3	1.23118	0.266372	1.09671	2.98219
Defb15	-0.0390882	-0.00790012	-0.0183804	-0.0460278
Defb11	-0.295806	-0.0430476	-0.299856	-0.0514977
Defb7	-0.118847	-0.0417376	-0.0708678	-0.116887
Ccdc151	0.247059	0.0082974	4.56178	-0.00208254
Wdr78	0.205347	-0.210329	8.19321	-0.235173
Syt7	0.0362883	0.123744	0.386494	1.50862
Nlrp4a	-0.175259	-0.149575	-0.233748	-0.141781
Heg1	0.716129	0.181058	6.62355	0.0537657
Zfp426	0.0918059	-0.0276043	6.07555	-0.218111
Klhl36	0.38487	0.132597	2.48233	0.163473
Abi3bp	0.233165	-0.0680319	0.179286	0.0779761
Paqr6	0.664964	0.0686941	-0.213283	-0.167359
Gm3286	0.0251353	0.062461	-0.0293034	-0.020108
Agbl1	0.00858828	-0.037966	-0.140376	0.0895685
Odf2	0.270435	0.0561357	6.86618	0.0295865
Lats1	0.133341	-0.202164	12.909	-0.304012
Apoh	0.20627	0.361652	-0.162858	0.306249
Anxa3	0.309435	-0.0297348	11.0129	-0.194273
Ropn1l	0.547847	0.0152186	4.40778	-0.321727
Rasgef1b	0.119565	-0.0188175	0.261757	0.280019
Zfp212	0.341547	0.11194	7.67656	-0.0157262
A630007B06Rik	0.331112	0.122302	0.0538914	-0.185416
Spata2	0.459441	0.047415	11.2044	-0.0947905
Fam134a	0.69967	0.159712	12.9287	0.16655
Olfr78	-0.0772528	0.0200353	-0.185362	-0.0105981
Acaa1a	0.228812	-0.0540311	7.14221	-0.191197
Chmp5	0.201918	0.133286	11.8975	-0.202105
Slco1a5	-0.122394	-0.0312435	-0.192161	-0.155425
Card10	0.875646	0.123877	-0.135572	0.627851
Gdf10	0.0944294	0.0802995	-0.00337765	1.21086
Cdk9	0.597311	-0.0179307	10.7525	-0.0958161
Krtap16-5	-0.207341	-0.00783391	-0.113792	-0.27023
Snx18	0.0926412	-0.00475046	11.8403	0.00742733
Sp7	0.822694	0.293686	-0.483836	0.344009
Icam4	0.402223	0.0459064	1.30593	0.109645
Cmtm6	0.305141	-0.0364574	3.17002	-0.179262
Sin3b	-0.00706461	-0.0407846	6.03671	0.0742155
Fcgr2b	0.116076	0.01502	-0.090608	0.0565007
Snord70	0.198488	0.0435773	-0.113792	-0.0586458
Snord11	0.174159	0.0216763	-0.194201	-0.415056
Ppm1h	0.141212	-0.0326859	2.32761	0.192781
Ralgps2	0.447364	0.155941	4.53315	0.245273
Lrriq1	-0.167447	-0.0254738	-0.0763073	-0.0119656
Tatdn3	0.129912	0.0753504	7.87219	-0.123756
Foxred2	1.55814	0.183254	0.744321	0.504873
Rfx3	0.116047	-0.143541	12.787	-0.195983
Bicd1	0.175053	0.0384957	4.30892	-0.116918
Dpm2	0.588635	0.124565	5.72797	-0.179294
Rom1	0.601723	-0.00124376	3.44809	-0.0300223
Rock2	1.10893	0.0878426	15.3892	-0.151696
Styk1	0.0111236	-0.0238328	-0.287573	-0.195641
1700007K13Rik	0.161159	0.0943665	2.31875	0.340311
Ydjc	0.292976	0.00767552	2.43052	0.0289028
Tmem50b	0.469906	-0.0247195	3.57555	-0.0221905
Fnip2	0.234	0.101711	7.87627	-0.0736569
Tchh	0.104835	0.109677	0.309463	0.612903
Slc6a18	-0.350547	-0.134555	-0.600392	0.457478
P4ha2	0.37187	0.0216763	5.27131	-0.056284
Col4a5	0.171565	-0.0158002	2.13472	0.505899
Snora41	0.414388	0.0678735	7.82378	-0.153716
Lcp2	-0.0989881	-0.0965892	-0.0551631	0.211521
Por	0.212294	0.00410261	6.92481	-0.325798
Avil	0.7161	0.17673	0.0866166	-0.152721
Fabp5	0.249565	-0.0773745	6.96843	-0.181003
Rac1	0.3103	-0.0319316	11.2794	-0.176217
Ppme1	-0.0122529	0.0458402	6.75644	-0.208911
Nelf	0.168076	0.150237	6.25414	-0.113189
Enah	0.81327	0.0664311	7.01272	0.0197035
Slc5a12	-0.0633881	0.0406262	-0.149917	-0.0395635
Smpdl3a	0.214947	0.145712	0.59232	0.113748
Alas1	0.299059	0.13617	5.68024	-0.153374
Creb1	0.123859	-0.0635061	11.509	-0.167359
Ints4	0.0172647	-0.0115392	3.6696	-0.00174066
Cpne8	0.205347	-0.0267176	9.88623	-0.216774
Wrn	0.167212	-0.0899329	9.41049	-0.186442
Cttnbp2nl	0.481088	0.0408911	11.706	-0.338417
Olfr961	-0.0564117	0.031707	-0.107673	-0.0432928
Olfr730	-0.366947	-0.139902	-0.41503	-0.323063
C1ql3	0.0415059	0.0341023	0.241315	0.333163
Grin3b	1.51124	0.264242	0.18205	0.163442
Cryl1	0.00593538	0.0113809	0.708196	0.431962
Olfr891	0.0146706	0.0464621	-0.129475	-0.111107
Olfr90	-0.0191705	-0.0540973	-0.17854	0.0146067
Olfr1254	-0.0460352	0.0861354	-0.0749474	-0.0749931
Olfr1261	-0.146635	0.0259373	0.0341071	-0.159154
Olfr1387	-0.127582	0.150859	-0.153317	0.0490107
Ogfrl1	0.443011	0.0230525	2.22127	0.169285
Tgfb2	0.494147	0.1164	8.81479	-0.0460591
Pnliprp2	-0.0877469	-0.132491	-0.34482	0.0138916
Snx1	0.340653	-0.110524	9.68789	-0.231071
Dnmbp	0.294706	0.0106265	-0.238507	-0.24776
Fbxo18	0.152453	-0.00248753	12.8402	-0.142838
Pnpla6	0.0752295	-0.0515696	7.91106	-0.241327
Crhr1	-0.033094	-0.0319316	-0.18534	1.15768
Crat	0.141153	-0.151507	9.86443	-0.302987
Cr2	-0.0564705	0.0450859	-0.115832	-0.00550127
Ifna9	-0.187423	-0.0613756	-0.18194	0.121579
Dnase1l1	0.527064	-0.0685876	8.00033	0.685098
Josd2	0.119535	-0.0158002	6.42248	0.0459339
R3hcc1	0.1204	0.253748	6.32093	-0.0464009
Nono	0.350194	0.0385619	6.4034	0.339628
Aebp2	0.492417	0.106104	12.9008	0.0742155
Dpysl5	0.430876	0.144957	0.308103	1.43947
Klf1	0.292053	0.324374	2.3951	0.416609
Adsl	0.243453	-0.16613	8.62807	-0.334003
Rab3b	0.181971	0.020922	-0.0551631	-0.101255
Zranb3	0.182	0.0840049	9.38935	-0.023558
Itfg3	0.418712	0.233157	4.31643	-0.0174356
Kcnma1	0.0198001	-0.0928839	-0.0292594	1.08374
Gngt2	0.42387	0.0467269	-0.179878	0.289187
Farsa	0.217512	0.0907274	7.14768	-0.194957
Ublcp1	0.530582	-0.00261996	9.07447	-0.0256092
Car11	0.228812	-0.0834089	1.06942	0.305565
Bhlha15	0.314653	0.291912	-0.0265396	0.249344
Calb1	-0.0313058	-0.0643928	-0.233068	0.0888848
Tspan5	0.224459	-0.0253414	7.94034	0.137585
Gpbp1	0.0397765	-0.0643266	8.89112	0.0578682
1700037C18Rik	0.190559	-0.0831441	8.08554	-0.453252
Ccdc18	0.350223	0.131023	9.6279	-0.18063
Mep1a	-0.0200646	-0.100295	-0.246688	0.213231
Meox2	-0.023494	-0.0578027	-0.057225	0.273896
Xrcc6	0.296406	0.163484	12.1231	-0.132955
Fzd9	0.2583	-0.0129154	0.352409	0.0486689
Hist1h4c	0.487258	0.123612	2.89602	-0.0852181
Hist1h2ac	1.28762	0.0553814	7.04202	-0.0889787
Rod1	0.233135	0.0671855	9.06356	-0.110112
Tjp2	0.0770765	-0.0680319	0.0504697	0.179168
Tnc	0.580823	0.0812525	8.3861	-0.355106
Kif11	0.4352	0.0238068	11.3754	-0.0985198
Eefsec	0.625964	0.095809	4.41798	0.304882
Mylpf	0.516747	0.0765942	0.559595	0.108651
Clec4f	-0.106829	0.0834492	-0.235085	0.592763
Mybph	0.139424	-0.176491	0.0750356	0.43364
Ap3m1	0.215753	-0.188296	9.72061	-0.225974
Mir680-1	-0.248994	-0.151706	-0.41231	-0.209937
Ccm2	0.314623	0.0158405	9.3178	-0.223922
Nlrp4f	-0.144906	-0.0372117	-0.187402	-0.215034
Stx17	0.0336942	-0.0826546	4.44524	0.0101623
Zfand2b	0.646776	0.0737756	3.70029	-0.118286
Il2rb	0.176635	-0.222556	-0.386362	0.367847
Il2ra	-0.0451999	0.0428892	-0.162178	0.21494
Il2	-0.0963939	-0.00770148	-0.323018	-0.0930811
Foxa3	0.3589	0.054627	3.79502	0.316816
Hn1	0.462929	0.101711	11.0047	-0.0828562
Slc43a2	0.292918	0.256077	5.97402	-0.0528965
Rsph3a	-0.0520588	-0.0630828	0.621602	-0.0592982
Atp2a3	0.450794	0.0914155	0.000724017	0.653771
Ralyl	-0.221235	-0.12823	-0.190121	-0.125776
Ccdc129	-0.169235	-0.0517682	-0.359823	-0.148277
Cntnap5c	-0.0183058	0.00980602	-0.169679	-0.114525
Dnmt3l	0.213994	-0.0339958	-0.0912659	0.773331
Cnnm3	0.387523	0.0979395	6.14234	0.0878592
Zfp286	-0.0929351	0.189156	-0.26917	0.291922
Sema3d	0.0614236	-0.0708505	1.29571	-0.130562
Celf4	0.035453	-0.00193186	-0.0599447	0.712727
Arhgap9	0.512364	0.380046	0.323106	1.10488
Snx24	0.557417	0.0143981	10.6046	-0.289685
Ifi44	-0.059094	-0.143607	-0.201702	-0.11897
Lpgat1	0.405682	-0.0289805	10.6898	-0.140103
Alg1	0.137724	-0.057604	5.78454	-0.279118
Btbd2	1.08463	0.239191	7.19744	-0.218826
Fam100a	0.631123	0.0415792	13.8155	-0.142838
Idi1	0.0935059	-0.0657028	7.54299	-0.305691
Camkk2	0.634611	0.00774173	6.8989	-0.204498
Nsun2	-0.0166352	-0.054653	10.182	-0.0774176
Emid1	0.328488	0.0584648	-0.142393	0.611846
C7	0.0656883	0.0343672	-0.489977	0.0619081
Ints9	-0.108559	-0.0737353	10.7886	-0.308084
Ccdc146	0.0701	0.080432	5.87859	-0.0470847
Tmem30a	0.256629	0.124988	6.06599	0.039159
Clca2	0.0354824	0.0317732	-0.111072	-0.0835087
Pcdha3	-0.1215	0.0296427	-0.271232	-0.142465
Rnf185	0.258241	0.0518747	10.7048	-0.226316
Lrrc27	0.253082	-0.0334402	3.12913	-0.192564
P2ry14	-0.0113881	-0.0298011	-0.209204	-0.0344667
Cacng8	0.224518	0.166924	0.127479	0.366573
Dazap1	0.808858	0.262733	11.5016	-0.303671
Mospd3	0.497635	0.0972514	7.05088	-0.0617227
Parvb	0.660582	-0.046488	11.3278	-0.127858
4930444A02Rik	0.442982	0.143581	3.19252	-0.0739988
S100pbp	0.342382	0.0760385	14.4166	-0.066167
Cd209e	0.0458589	0.10089	-0.133554	-0.10601
Cd209d	-0.0773116	-0.017997	-0.285533	-0.0556002
Itga7	1.03343	0.151878	13.7167	-0.379658
Tex9	0.128212	-0.0260957	3.09233	-0.23856
Gpt2	0.116076	-0.0290467	6.49745	-0.164282
Fam154b	0.00337065	0.000264854	4.71582	-0.0504721
Crb3	0.0796412	0.00918414	0.956289	0.845589
Ubxn7	0.361494	0.0847592	7.85173	-0.098178
Rfpl3s	-0.0954705	-0.0453105	-0.213985	0.0527713
Usp38	0.0779118	-0.0892448	11.3543	-6.26e-05
Tle3	0.342412	0.0289546	14.7335	-0.0344667
H2-Q1	0.065	-0.0182618	0.243333	0.344445
Spatc1	0.197506	0.204732	-0.0653622	0.734824
Mirlet7a-1	0.357141	0.157516	0.20315	-0.284557
Mir200a	0.0648824	0.111318	-0.067424	0.879993
Spata3	-0.0304999	-0.0899329	-0.103549	0.586299
Fscb	-0.153582	-0.137083	-0.0592648	-0.169721
Snora75	0.440388	-0.0554735	-0.0360808	-0.266158
Snord82	0.510664	0.0435773	3.43787	-0.123041
E2f2	0.893029	0.28388	7.15722	-0.13022
Lrrc47	0.132535	-0.0958349	7.90285	-0.185074
Impad1	0.106506	-0.0502596	8.04803	-0.168727
2810417H13Rik	0.288682	0.0817419	5.16906	-0.0940755
Olfr924	-0.163959	-0.103378	-0.0551852	-0.184017
Nr3c2	0.191512	-0.211904	2.4203	0.349852
Fetub	-0.0513704	-0.274854	-0.442951	-0.121052
Ptk6	-0.114641	-0.0259633	-0.300514	0.665332
Fcer1a	-0.156176	-0.035015	-0.25147	-0.150297
Hcst	0.0883471	0.0472826	-0.0142787	0.418008
Ncf2	-0.0738234	0.0950546	-0.0435821	0.14032
Shmt1	0.490717	0.114825	4.18283	0.0514039
F2r	0.434276	-0.107507	11.7817	-0.235173
Gpc6	0.344141	0.0319056	12.4326	0.0752411
Qser1	0.775999	0.214008	12.9131	-0.0698963
Arhgef7	0.179376	-0.0459324	-0.320978	1.29806
Gcm2	-0.179641	-0.132557	-0.0469818	0.900443
Fbn1	0.219212	-0.108949	7.91582	0.0210397
Rras	0.457711	-0.00694717	11.0762	-0.1861
Ido1	-0.1571	-0.078195	-0.323698	-0.066167
Idh3g	-0.112912	-0.191935	9.34166	0.526659
Pgf	0.832294	0.216404	6.02991	0.122574
Pfkl	0.302459	-0.0795712	10.4737	-0.00655819
G2e3	0.0423706	0.149417	8.23682	-0.0995455
2310028H24Rik	0.0726942	0.110564	4.70902	0.0346833
Pde1a	-0.0391176	0.0391838	-0.132874	0.170653
Mutyh	-0.0331234	-0.0582921	6.65627	-0.235515
Synj2	0.751641	-0.0692757	6.81099	-0.16363
Scarna6	0.0146118	0.221419	-0.137634	-0.119312
Dclre1c	0.171535	-0.0274719	4.78059	-0.261745
Gsta4	0.380547	0.0260698	8.382	-0.221188
Cngb3	-0.0772822	-0.138525	-0.318258	-0.00550127
Atp8a2	0.0293706	0.0311513	-0.107651	0.490235
Slc9a3r2	0.810647	0.244961	1.14849	0.715773
Utp3	0.0553706	-0.0407846	9.64358	-0.146568
Twsg1	0.475035	-0.0759321	4.48547	0.0319484
Ccl21c	-0.00954117	-0.00219671	0.00886123	-0.000341874
Uqcrc2	0.0805353	-0.0621299	7.52048	0.0306122
Ipo9	0.181941	0.0900393	8.49787	-0.261745
Cdc42se1	0.511441	0.123877	19.6838	-0.319676
Nup88	0.185429	-0.0319316	8.85024	-0.222213
Pogk	0.024153	-0.0407846	2.30102	0.184607
Lars2	0.137782	0.105284	4.00766	-0.0317317
Arid5a	0.501035	0.01371	6.94935	-0.0804944
Arfrp1	0.145506	-0.158163	13.7037	-0.383387
AI837181	0.60077	0.193616	14.1924	-0.0603865
Olfr796	-0.288917	-0.175115	-0.380265	-0.196325
Olfr1122	-0.206476	0.0413805	-0.123333	-0.224575
Cyp3a13	-0.0746881	0.185385	0.646848	-0.135317
Pja1	0.345035	-0.0100306	2.67383	0.382578
Hspa13	0.108323	-0.0122936	4.98639	-0.129505
Rab8a	0.240082	-0.0121611	5.7893	-0.0443497
Dnajc5b	0.00334126	-0.114229	0.166346	-0.155767
1700001K19Rik	0.613829	0.122236	-0.0531233	0.103181
Nicn1	0.135159	-0.00261996	2.81765	-0.117602
Lrrfip2	0.254841	-0.00412857	6.97863	-0.0971523
Asb18	-0.0521763	0.176664	-0.314836	0.163473
Spopl	0.105671	-0.212658	6.47905	-0.0630902
Cirbp	1.90485	-0.111569	12.9049	-0.492132
Camta2	0.468923	-0.0692095	6.67878	-0.295839
Gm11758	0	0	0	0
Lct	0.129941	0.00623312	-0.202382	-0.184048
Tmem182	-0.1311	0.0702027	-0.27053	-0.316599
Hnrnpul2	0.485529	-0.0262281	10.5521	-0.148929
Pwwp2b	0.664964	-0.0120949	7.46052	-0.15816
Vmn2r115	-0.0286529	0.0404938	-0.0695079	-0.0511246
Vmn2r113	0	0	0	0
Fam174b	0.0120471	0.100136	-0.068126	0.382578
Abpa	0.0129412	-0.0593113	-0.0551852	0.0919616
Tcea3	0.4013	0.0174153	1.71217	-0.302987
Il1rl1	0.169835	0.0473488	-0.091288	-0.11897
Tcf7l2	0.58607	-0.150951	9.49636	0.028219
Fcrla	-0.151047	0.0165948	-0.316876	0.0878279
Slc8a3	0.0371824	0.18463	-0.134234	1.11681
Lrrc28	0.152541	0.0986275	5.58345	0.0166579
Mbl1	0.0102883	-0.0466867	-0.347562	0.167576
Gimap4	-0.131041	-0.0313097	-0.151957	0.307958
Ephb2	0.597341	0.0304632	5.08865	0.607433
Snrnp35	1.0552	0.125941	9.79966	-0.0549165
Zfp60	0.0701294	-0.0254076	4.5761	-0.144174
Tnnt2	0.489764	0.192174	-0.126031	0.0854347
Ythdf3	0.0597236	-0.135574	6.80279	-0.098178
Kbtbd11	0.382276	0.102465	1.07556	0.550869
Mrpl9	-0.107665	-0.042227	5.74091	-0.0559421
4930455F23Rik	0.0805059	-0.110524	2.30852	-0.24027
Tshz1	0.890464	0.0524303	16.5383	0.206082
Hoxc13	0.200965	-0.0684552	10.441	-0.324462
Ucp3	0.0362883	0.0356109	-0.0919679	-0.119653
Rpl7	0.514094	-0.0576702	15.3756	-0.119312
Vmn2r108	-0.165717	0.0288884	-0.187402	-0.224233
Ace2	-0.0859881	-0.103179	-0.286213	0.293289
Zfp710	0.650264	0.0399381	6.66579	-0.0971523
Zfat	0.129853	-0.197704	9.9251	-0.251552
Inpp5d	0.0596942	-0.103179	-0.157396	0.035709
Strn	0.271329	0.1464	7.56001	0.0517457
Mterfd2	0.030206	-0.0561616	4.46093	-0.240954
Chek1	0.313817	-0.0540973	5.15815	-0.206176
Myo1f	-0.0660704	-0.0612432	-0.317556	0.188336
Eif2b2	0.266053	-0.00763527	6.13282	-0.197692
Plekho2	0.134235	-0.00907767	6.66513	-0.31865
Tbc1d10b	0.407441	-0.0437356	9.9571	-0.136684
Hspa8	0.138618	-0.202363	9.86441	-0.275358
F13b	-0.0382528	-0.0731797	-0.234428	0.142713
Zmynd11	0.167241	-0.0488834	10.9052	-0.0167518
Zfp52	0.539258	0.104596	5.06342	-0.162915
Slc6a13	-0.234294	-0.144983	-0.243267	0.639785
Atox1	0.428223	0.135548	4.96597	-0.214381
Rptor	0.134294	0.0583324	7.96146	-0.0896624
Myo10	0.359647	0.0498104	15.7491	-0.325488
Wnt8b	0.378817	-0.0282924	-0.321658	0.414247
Aif1	0.493311	0.130268	0.271298	0.0963747
Ahrr	-0.128506	-0.0465542	0.179308	0.0595462
1810006K21Rik	0.353653	0.0150862	9.9721	-0.167701
Dctpp1	0.155971	0.0047245	3.05688	-0.136001
0610012H03Rik	0.159459	0.0737094	-0.160818	0.639475
Klf13	0.664129	0.0311513	13.8046	0.16826
Birc5	0.361406	0.0277108	11.6304	-0.395664
Tmem50a	0.215782	0.00698743	4.46161	-0.157476
Ramp3	0.190588	-0.0420946	-0.228264	0.673164
Retnla	-0.0625234	-0.10846	-0.0122389	0.00609113
B3gnt7	0.210565	-0.00619286	-0.0122168	0.53042
Pex7	-0.0391763	-0.00619286	2.23288	0.208444
Pet2	-0.029547	0.0089855	0.230392	-0.00888872
Zfp46	0.319782	-0.0971449	7.80268	-0.377265
Asap1	1.01176	-0.0442251	14.5359	-0.287323
Dcx	-0.121529	-0.062818	-0.201702	0.396191
Asb2	0.231406	-0.00186565	0.525532	0.617316
Asb4	0.0120177	0.08112	-0.127413	0.599259
Kcnj1	-0.0400116	0.0737756	-0.090608	0.507266
Mycbp	0.544447	-0.0187513	5.44783	-0.183365
Napa	0.0571	-0.0745559	7.61864	-0.110454
Eef1g	0.299953	-0.0159327	6.41088	-0.0852181
Cpeb4	-0.0174705	-0.0775069	8.31861	-0.0729732
Gin1	0.130806	-0.0547192	10.2958	-0.19359
Olfr640	0.00426475	-0.0049491	-0.166279	-0.0283129
Olfr655	-0.105012	-0.128296	-0.131514	-0.0855599
Rln3	0.420441	0.162663	-0.0824267	0.414247
Fndc3b	0.266082	0.0407587	12.5041	-0.110796
Olfr411	-0.241182	-0.108393	-0.0708458	0.0946653
Olfr235	-0.0755234	-0.0651471	-0.112432	-0.130873
Olfr1433	-0.124988	-0.164198	-0.237147	-0.218794
Olfr1112	-0.0737646	0.0816757	-0.109032	-0.099856
Olfr1136	0.0597823	0.0493469	0.0388666	-0.0991723
Olfr418-ps1	-0.112823	-0.0394084	-0.141736	-0.114183
Tm4sf4	0.467223	0.123122	-0.0701438	-0.355448
Epcam	0.0796706	0.072267	-0.327799	0.0953491
2900010M23Rik	0.459412	-0.00097891	3.94976	-0.292078
Fam69a	0.619911	0.177286	7.18992	0.0312959
Gm3893	0	0	0	0
Gm7271	-0.0122529	0.075218	-0.034041	0.416641
Gm10466	-0.0451999	-0.140722	-0.18058	-0.0702382
Tmco6	0.592988	0.0297751	3.71529	-0.204498
Tspan31	0.942405	0.00272642	11.2814	-0.174197
Dock7	0.366682	0.0789233	8.47537	-0.0542327
2900060B14Rik	0.401329	-0.0737353	0.225654	-0.243689
Tnik	-0.0131176	0.0113146	-0.116512	0.729758
Acpt	0.203647	-0.157542	-0.267131	0.192781
Gm10100	0.0397471	0.0268241	-0.130133	0.541328
Reep6	1.31433	0.187291	0.219557	0.476871
Nrap	0.281647	-0.00612665	0.407639	-0.190544
1700001O22Rik	0.571311	0.0540052	-0.139674	0.0350252
Gjd3	0.343217	0.0181034	0.527594	0.324958
Ptrh1	0.599876	-0.0288481	9.79968	-0.137741
Vtcn1	0.135129	-0.0216361	0.0716139	0.669435
Tet1	0.0284765	-0.0150459	-0.0469818	0.366884
Hecw1	-0.0651763	0.0730875	-0.212603	-0.0378854
Map4k4	0.4499	-0.0429151	12.5198	-0.205524
Nars	0.142971	0.165548	8.64303	0.00301427
5730494M16Rik	0.110859	0.0752842	9.23737	-0.120337
Cyp2c39	-0.199529	-0.104066	-0.195583	-0.168012
Adam15	0.673641	0.197943	5.9706	0.0173104
Vps36	0.321629	0.070004	6.19891	-0.0487628
Pgpep1l	0.3849	-0.00996441	0.0388887	-0.0532071
Tor1aip1	0.494176	0.069316	11.3584	-0.0603552
Vgll1	-0.285458	-0.227969	-0.528844	0.280671
Zcchc9	0.146429	-0.181084	8.49445	-0.0995455
Gpr123	0.136888	0.110498	0.535073	0.185291
Hydin	0.110888	-0.0452443	-0.0517634	0.960083
Picalm	0.325088	-0.0783274	11.5526	-0.105326
Ubash3a	-0.115447	-0.0298011	-0.0987893	0.517491
Skint3	0	0	0	0
Timd4	0.022453	-0.0540973	0.0606908	0.115799
Prss45	0.152512	0.0575781	-0.18058	0.297734
Tprg	-0.182264	-0.0274719	-0.224864	0.133824
Crhbp	0.152512	-0.008522	0.00344377	0.389726
Cyb5rl	0.177618	0.0422673	0.0804751	-0.0944486
Sptlc3	-0.2091	-0.0885567	-0.282813	-0.172456
Sestd1	0.619882	0.0554476	6.9098	-0.18439
Fam78b	0.25657	0.0061669	2.96623	0.573712
Nmnat2	0.536576	0.0247598	2.57708	-0.26619
Heatr7a	0.550411	-0.186655	5.92088	-0.216464
Slc45a2	-0.197053	0.0336129	-0.332537	0.145727
Lgi3	0.465523	0.0951209	0.081835	0.376083
Prosapip1	0.566094	-0.0766864	3.07871	-0.0866168
Dpy19l3	0.323329	-0.0488834	3.54421	-0.0903462
Gm14345	0	0	0	0
Gm13124	-0.0373881	-0.00927631	-0.225566	-0.133608
Pdlim2	1.34129	-0.0501272	6.71626	-0.304354
Ncapd2	0.413523	0.0774147	10.4465	-0.116577
Tuba1b	1.27283	0.109122	16.6876	-0.0586771
Alox8	0.442117	0.1164	0.0552513	1.13145
Alox15	0.132506	0.032038	0.11456	1.28271
Alox12b	0.274759	0.059841	-0.174439	0.681027
Ssx2ip	0.0449354	-0.0304229	5.90381	-0.0678764
2300005B03Rik	0.398647	0.000662135	-0.218021	1.33651
Klc1	1.19474	0.00348073	12.9826	-0.248817
Ankrd54	0.602529	0.178861	5.71229	-0.148961
Abcg5	0.275623	0.131089	-0.0919679	0.717482
Gbp9	-0.0277882	0.00157483	-0.0054395	0.0221279
Bicc1	0.0701294	0.0921036	0.545975	0.416982
Slc12a9	0.429088	0.0378739	3.85229	-0.141129
Zfp329	0.0883764	0.0148875	4.31436	-0.139046
Aldh18a1	0.0943412	-0.0942601	7.7686	-0.365331
Dbnl	0.455088	0.112827	10.7143	-0.382362
Enoph1	0.176753	-0.0803917	16.2473	-0.0849075
Ppp2r4	0.0830412	-0.199213	9.79832	-0.350693
Fam50b	0.105671	0.154565	-0.274632	0.0289028
Tgif2lx1	-0.00867646	-0.00439343	-0.0190823	-0.00988304
Hps3	0.0900765	0.0502336	5.35854	-0.0794375
4921536K21Rik	0.506253	0.0636125	6.52814	-0.24403
Iyd	0.0284472	-0.0193731	-0.0142567	1.34711
Glra3	0.0458882	0.00973981	-0.0926699	-0.101907
Msra	-0.105935	0.0562019	-0.056523	0.210154
Crisp4	-0.099794	-0.0563603	-0.203084	-0.129505
Eaf1	0.330247	0.161221	13.6812	-0.203473
9930005F22Rik	0.296435	0.1164	-0.147175	0.156325
Olfr698	-0.0251941	0.105151	-0.107673	-0.0156949
Olfr1101	-0.0911469	-0.0195718	-0.261691	-0.243315
Ddx41	0.393547	-0.039276	5.59301	-0.093423
Olfr1023	-0.0486293	-0.0394746	-0.138336	-0.147562
Olfr1018	-0.0598999	0.153678	-0.147197	-0.110423
Olfr1026	-0.109335	-0.0438681	-0.0654063	-0.129847
Fuca1	0.203618	-0.0884242	5.35992	-0.22529
Fam54a	0.207941	-0.33443	4.02405	-0.364989
Stambp	0.313788	0.08112	5.19088	0.0748993
Bbs10	0.138559	-0.0861613	4.99802	-0.163972
Vwce	0.460276	-0.0766202	-0.237125	-0.310819
6030468B19Rik	0.0431766	-0.00097891	-0.245986	0.195484
Mrps5	0.191482	-0.135442	8.26818	-0.243005
Armcx3	0.0744236	-0.239019	3.84343	0.227185
C330007P06Rik	0.0424	0.0435773	3.12503	0.198934
Pramef12	-0.22037	-0.123082	-0.218065	-0.107719
Prdm8	-0.0825292	-0.104622	-0.0299393	0.788684
Efcab6	0.0405824	-0.0384555	-0.530204	0.270104
Nrm	0.734347	0.187648	4.00223	-0.230387
Pigt	0.717829	0.142959	6.54518	-0.300594
Nr5a2	-0.0764175	-0.0746221	-0.0701658	0.21494
Pip4k2b	-0.0132351	-0.182261	9.71245	-0.510158
Osr2	0.0440119	-0.176425	3.18164	0.246236
Rcor2	0.849676	0.141384	7.08429	0.0360508
Saal1	0.2956	0.012757	4.31983	0.0595775
Atp6v0e2	0.3493	-0.0443575	1.99228	-0.179294
Mbd3l2	-0.100688	-0.0658352	-0.25283	-0.0964686
Plaur	1.03961	0.146466	10.593	-0.135659
Papola	0.286923	0.0597748	9.85827	-0.0698963
Iqcg	0.270435	-0.0173089	9.29529	-0.0716057
Cidec	0.207971	0.0958752	-0.0203981	0.329061
Prss34	0.251353	0.21332	-0.0354008	1.47319
Dhx33	0.285165	0.0231187	7.31534	-0.174507
Rnf24	0.254812	0.0356109	6.05443	-0.0276605
Nop16	0.162859	-0.0245209	10.9447	-0.25323
Fzd10	-0.0347646	0.0912831	-0.0660862	0.0718537
Bola3	0.419547	-0.0451118	5.0389	-0.215065
Rcsd1	-0.090341	-0.0377674	-0.168977	0.778459
Clec2e	-0.00441171	0.0567575	-0.166959	-0.0749931
Ubap2l	0.451659	-0.0282924	14.5843	-0.13771
Cd160	0.199323	0.117842	-0.18262	0.58086
Cetn1	-0.0157117	-0.0188175	-0.1799	0.0868335
Pnpla2	1.07861	0.00183969	4.76558	-0.239928
Gm10697	0	0	0.0184024	0
Bcas1	0.134294	0.0142657	-0.00677734	0.379502
Gm4980	0.0814294	0.0942341	0.0252459	0.945103
Dclk2	0.344141	0.0980057	5.56847	0.0476432
Hsd3b4	0	0	0	0
H2-T24	0.787211	-0.149377	0.455344	-0.345223
Hpx	-0.0902822	0.000264854	-0.0504035	-0.07807
Hp	-0.00619991	0.0965633	-0.0824267	0.451045
Pdzrn3	0.0969647	-0.184656	6.01423	-0.0954743
Gtl3	0.0848294	0.172271	6.6958	-0.241979
Egr2	0.366623	0.195125	6.903	0.268737
Sag	0.208835	0.108367	-0.361182	-0.0668508
Casp12	0.262682	0.197745	1.3802	-0.0276292
Kif13a	0.1854	-0.168459	8.88296	-0.263113
Kif12	-0.0495822	-0.138393	-0.104229	0.981185
Il12b	0.24527	0.194992	0.0273077	0.183581
Il11	0.299923	-0.0496377	0.518031	0.435039
Anxa10	-0.126688	0.123612	-0.0851685	-0.103617
Slc46a2	-0.0903116	0.208927	-0.091288	0.53418
Cftr	-0.180506	-0.181772	-0.147855	-0.193932
Rbm3	0.158535	-0.0796374	8.5633	0.291238
Cym	0.1317	0.307289	0.169065	0.776097
Akr1e1	-0.150153	-0.0620637	3.0269	-0.175191
Pebp1	0.186323	0.00692121	6.80211	-0.0896624
Slc39a6	0.475959	0.165548	11.569	-0.0613808
Zfp192	0.0449941	0.0369871	4.71582	-0.0136749
Spats2	0.553123	0.117842	9.09219	-0.0446916
Spdyb	-0.0174705	0.017971	-0.10969	0.129411
Ccdc11	0.107371	-0.118556	-0.132172	-0.205866
Cd99l2	0.276459	-0.0957687	4.56862	0.418661
Fam98b	0.0762118	0.0369871	5.72795	-0.07807
2300009A05Rik	0.265276	0.0442654	8.14206	-0.102249
Ptms	0.643258	0.0298413	13.2075	-0.115924
Pcbp3	0.0579354	-0.0810798	0.317666	0.372664
1810033B17Rik	0.0198295	0.124432	-0.0987893	0.692278
Midn	2.46503	-0.0557643	19.8985	-0.0866794
Erp27	-0.10507	-0.0488172	-0.194881	-0.121363
Bhlhe22	-0.120665	-0.197215	-0.174439	0.561436
Dtwd1	0.0181001	-0.0107187	5.09137	0.00301427
Pnkp	0.668452	-0.0973435	5.03412	-0.210621
1700016C15Rik	0.0787765	0.253748	-0.175119	-0.221188
Faim3	0.0441001	0.145023	-0.155356	0.672511
Rnf130	0.0232883	-0.0532768	-0.044942	0.56212
Comtd1	0.588664	0.194992	7.18584	0.0731899
Ccdc124	0.314623	0.0452183	6.11578	-0.25152
Dact1	0.365817	0.095809	3.58987	0.32328
Carm1	0.198459	-0.0341945	8.97291	0.0476432
C8g	0.397841	0.129025	6.8294	-0.117633
2310037I24Rik	0.676205	-0.0333077	14.5686	-0.190202
Spata4	0.0285059	0.158204	-0.0981094	-0.190171
Ankrd7	-0.0295764	-0.032064	-0.123333	0.143397
4930555I21Rik	0.2583	0.156007	2.65271	0.15906
Cdh18	0.0839353	-0.0869156	7.41895	-0.181345
Lin9	0.0874236	-0.0693419	10.1452	-0.243005
Arfgef1	0.0770177	-0.186853	10.6789	-0.215407
Srcrb4d	0.619882	0.180303	-0.0831067	-0.000404466
Ehbp1l1	1.40808	-0.0127168	14.3648	-0.18237
Igf1	0.515794	0.11722	1.64264	0.0322902
Slc25a44	0.457741	0.100202	5.72523	-0.0992036
Gpr25	0.303382	0.0223644	0.111818	0.0381021
9230116N13Rik	0.482041	0.0957427	4.10854	-0.0320735
Gcnt4	0.0839941	-0.00481667	5.27403	0.0752411
Cenpl	0.2097	-0.0774407	11.9037	-0.333972
Fam149b	0.579988	0.0510541	10.3136	-0.267868
Arg1	-0.111988	0.0715789	0.0102652	-0.127827
Lamb3	0.542688	0.12086	1.11987	-0.168385
Mir302b	-0.176988	0.0237406	-0.122653	-0.23309
Mir503	0.333735	-0.02685	0.820651	0.332821
Mir450-2	0.123024	0.126629	-0.162858	0.186658
Mir20b	-0.0382528	-0.0584908	-0.142416	0.501485
Mir487b	-0.151017	-0.0672114	-0.239187	0.248318
Mir367	-0.107606	0.0619053	-0.0476838	-0.185727
Celf2	-0.114612	-0.161181	-0.314836	0.0806798
Foxp4	0.155106	0.146466	10.685	-0.144858
Rasa1	0.208	0.0708246	11.7428	-0.0348085
1700090G07Rik	-0.0955586	-0.0215699	-0.134212	0.0864604
Rg9mtd1	0.148188	-0.0416051	8.42424	-0.142123
Gsdmc4	-0.0260294	-0.0278692	-0.057247	-0.0204498
Rnf113a1	-0.0617175	-0.148688	5.28835	0.0619393
Cela1	0.285106	0.0218088	3.20344	0.139263
Arhgef40	0.704858	-0.0517682	9.85351	0.0817054
Ndufs2	1.08293	0.0789895	7.73587	-0.260036
Slc37a1	0.0128824	0.00547881	0.267899	0.470127
Osta	0.0779118	0.020922	-0.220785	0.266717
AW549877	0.155882	-0.184524	8.34453	-0.461084
Hist1h1b	1.5989	-0.0789493	12.2186	-0.21233
Atp5k	0.137753	0.05689	5.86223	0.148152
Tnmd	-0.128447	-0.0158665	-0.18058	0.21494
Parvg	0.0362295	-0.112588	-0.302554	1.09565
Kcnb1	0.213218	0.0913493	0.243355	0.510001
Phldb3	0.537529	0.0869559	4.3096	-0.116235
BC031353	0.393606	0.0501674	3.30087	-0.0760188
Chn1	0.138588	-0.015734	6.12464	-0.0402785
Htr3a	0.162082	0.0861354	-0.148557	0.357374
Gabra6	-0.127582	-0.120886	-0.153317	0.0766086
Cacnb3	0.880835	0.272274	4.555	0.0370452
Abcc9	-0.110259	-0.101737	-0.192841	0.24866
Thap11	0.353623	-0.0847189	9.59998	-0.190202
Vmn1r50	-0.182206	-0.011473	-0.198303	-0.0695545
1700102P08Rik	0.165541	0.305027	-0.168319	-0.0395635
Nup160	0.312029	-0.0289805	2.75836	-0.1861
Glipr1l1	-0.162259	-0.0827208	-0.280773	-0.142807
Sec62	0.0752883	-0.175115	7.51436	-0.159527
Lyzl4	0.0406412	0.036299	0.0116251	1.24424
Gins1	0.4595	0.166236	3.81478	-0.0405891
Pvrl3	0.397035	0.0443978	11.0244	0.0840985
Ngly1	-0.0877469	-0.183902	5.74637	-0.363279
Myoz2	-0.0235528	0.153876	-0.157396	-0.11148
Fcgr3	-0.0148764	-0.0326859	-0.211923	-0.0647995
7530420F21Rik	0.316353	0.106925	12.0407	-0.325798
Rab6a	-0.00965873	-0.0341945	8.108	-0.163941
Hdac2	0.0457707	-0.12508	9.8099	-0.228709
Hdac1	0.397064	0.0854473	6.00466	-0.0865855
Gda	0.0797	0.0325275	0.0627306	0.182245
Sephs2	0.2436	0.178662	4.58154	0.137274
Sprr1b	0.200218	0.149351	-0.114472	-0.142123
Pcbp2	0.311135	-0.0751777	9.84875	-0.272654
Orm3	0.384929	0.0898407	0.00616352	0.190077
Fhit	-0.113717	-0.114983	-0.0626645	-0.0903462
Nhlh1	0.214918	0.00918414	-0.18466	0.532813
Slc4a3	0.466388	0.122302	4.28644	0.191755
Orc1	0.249623	-0.0319978	9.3689	-0.154399
Sergef	0.142971	0.0113146	3.17752	0.0766086
Atp5g1	-0.0444234	-0.236689	8.92523	-0.460059
Sdc2	-8.82e-05	-0.0497039	4.42274	-0.0767025
Hsd3b1	-0.0564705	-0.0210142	-0.263051	-0.0147006
Hsp90ab1	0.61377	-0.143475	17.3658	-0.107409
Wif1	0.0458001	0.0775471	2.02977	0.290554
Clec4a3	-0.118935	-0.017997	-0.322338	0.109987
1500003O03Rik	0.484576	-0.000290815	6.15123	-0.0321048
Tmed2	0.1837	-0.0201937	7.13949	-0.267526
Gjd2	-0.0677411	0.120727	-0.0694859	0.381211
Slk	0.25657	0.241189	9.97754	-0.033441
Gja1	0.3363	-0.0304229	12.7863	-0.113873
Stk10	0.527929	-0.0267176	8.91091	-0.308767
Stim1	0.153376	0.128826	3.87681	0.104206
Sult2a2	-0.00954117	0.0124922	-0.00954117	-0.000341874
Gzmn	-0.0764469	-0.13036	-0.147855	0.542012
Nlgn1	-0.0772822	-0.0797698	-0.189441	0.150887
Sardh	0.415223	-0.0341283	0.872458	0.421396
Gjb1	-0.0920704	-0.0554073	-0.333919	0.631954
Rbmxl1	0.125618	0.112695	13.6839	-0.108745
Trip11	0.312029	-0.0216361	9.1808	-0.1769
Hrg	0.0110942	-0.0722267	-0.328457	0.370613
St13	0.621611	0.102465	15.8159	-0.10228
AI462493	0.120459	-0.00934253	3.03506	-0.0657938
Magi3	0.279082	0.129646	10.5801	-0.0658251
Wac	0.207165	0.0920374	11.5356	-0.00276628
Rnf44	0.176724	-0.114097	12.1763	-0.107409
C87499	0.183729	0.153056	-0.106971	0.122947
Trpt1	0.782023	0.047415	4.85556	-0.0671926
Trub2	0.103047	-0.0194394	8.71188	-0.268551
Mapk14	0.337223	0.115579	8.20273	0.197567
Rab11fip2	0.204512	-0.0495715	6.51381	-0.0743407
Lmod2	0.0631824	0.00252778	-0.136274	-0.0351504
Spred2	0.684047	0.0143319	12.6507	-0.166675
Tmem192	0.320735	0.0384957	5.37626	0.085466
Dnajb3	-0.234294	0.0165948	-0.151255	0.0234328
Cul5	0.0129118	-0.0783274	7.44891	-0.0685288
Ces2e	-0.247294	-0.189804	-0.288253	-0.0583352
Rapgef4	0.0865883	-0.0187513	0.000724017	0.101813
Krtap8-2	-0.153582	-0.0195718	-0.206484	-0.17892
Tuba1c	1.03606	0.0688265	15.0355	-0.330585
Hnrnpab	0.46117	-0.096523	13.1728	-0.159869
Prl2c3	-0.0841411	0.0125584	-0.068148	-0.077355
Ost4	0.314594	-0.0472423	7.43667	-0.182029
D14Ertd449e	0	0	0	0
Blvra	0.248759	0.0436435	3.6369	-0.218453
Aph1c	0.234923	0.144891	0.145881	0.0997934
Gstm7	0.226188	0.0510541	-0.0469818	0.201296
Atpif1	0.1594	-0.0524563	7.78086	-0.343855
Trim15	-0.033094	-0.0833427	-0.148535	-0.0566258
Sgol2	-0.134559	-0.0825884	-0.232366	-0.0852493
Dync1i1	0.225353	0.153056	2.39576	0.187342
Eif3e	0.121294	0.0943003	8.43174	0.168943
Ccdc157	0.0822059	0.034989	8.22934	-0.355448
2810025M15Rik	0.279112	0.104596	9.29597	-0.135317
Gsk3a	0.354517	-0.00179943	6.19007	-0.223239
Sfmbt2	0.142106	0.0135114	0.00344377	0.389726
Sntn	0.0102883	-0.0246533	-0.10833	0.204373
Jakmip1	-0.163182	-0.147934	-0.18738	0.530078
Defb21	0.133429	0.266174	-0.0892482	0.674221
Ccdc87	0.234865	0.0921698	4.64631	0.192781
Nr1h5	-0.0460646	0.0450859	-0.115832	0.10489
Ovch2	-0.163988	-0.0416051	-0.114472	-0.18812
Metap1	-0.0131176	0.0260035	6.21391	-0.0797794
Zdhhc2	0.138618	-0.0775069	6.01831	0.0466176
Snapc1	0.126482	-0.0584246	6.20301	-0.19188
Scarna3a	0.035453	-0.0386541	-0.133554	-0.198003
Psma8	-0.189153	-0.0643266	-0.0708458	0.223455
Nhsl2	0.0285059	0.150859	-0.0429022	0.775755
Heatr8	0.1074	0.245649	-0.238507	0.451387
Islr	0.206241	-0.0833427	1.15804	0.274549
Lypla2	0.557417	0.029087	5.9488	-0.160895
Nupr1	0.514094	0.0304632	6.67125	-0.156109
Hsf4	0.26	-0.0216361	1.15736	0.0438826
Rbpms	0.185488	0.175023	1.03738	0.696722
Vsnl1	-0.0382822	-0.0848513	-0.0176784	0.386991
Nox4	0.0753471	0.0244949	4.65175	-0.169721
Smarcal1	0.207941	0.00341452	5.34902	-0.171804
Nfe2l3	0.0605883	0.0164624	0.0395686	0.876605
Ppp1cc	0.667588	0.183942	8.11686	0.0840985
Leap2	0.542688	0.0180372	-0.149895	-0.278776
Galntl6	0.173323	0.0061669	6.64671	-0.0702382
Il21r	0.292976	0.00767552	0.0382087	0.139294
Tsg101	0.525423	0.161777	7.27715	-0.0286548
Psg29	-0.0174411	-0.0070796	-0.160818	0.0599194
Psg28	-0.00348822	-0.0396071	-0.0395245	0.0616601
Psg25	-0.0564411	-0.016687	-0.166959	-0.0933917
Tmbim1	0.417847	0.0737756	8.06165	-0.0814887
Zfp608	0.2826	0.136858	6.2623	0.0422046
Nup153	0.376194	-0.128852	11.9405	-0.168385
1700020I14Rik	0.292112	0.178795	6.98545	-0.274332
2810002D19Rik	0.287788	0.072267	9.81192	-0.107035
Gm10638	0.0839647	-0.0899329	10.349	-0.287634
1810032O08Rik	0.566958	0.104728	9.63882	0.0786286
Pramef6	0.00172941	0.00295102	0.0177225	0.00851555
Gm5150	-0.157906	0.0575119	-0.195583	-0.177211
Tfip11	0.78897	0.0635463	6.31071	-0.102622
Cables1	0.274759	-0.0723591	1.90503	0.957006
Dusp10	0.134235	0.00561123	14.707	-0.226657
Trpv4	0.323329	-0.00481667	0.158164	0.755989
2310057M21Rik	0.110024	0.0818081	6.2698	-0.0882949
Sdc4	0.767235	0.137878	11.52	-0.294471
Sdc3	0.37187	-0.0958349	1.13077	0.578467
Sdc1	0.912111	0.0312175	11.9241	0.0820473
Peo1	0.355382	0.0253817	9.0145	-0.149986
Ppp1r3d	0.0346177	0.019281	0.00888327	0.0456233
Copg2	0.0701	-0.081146	4.01995	-0.24027
Ccdc56	0.481059	-0.191114	4.15697	-0.213729
Hist1h4n	0.104923	0.00514774	0.321702	0.0180567
Tmem41b	0.358064	0.0905288	4.23189	-0.092708
Gm4172	0	0	0	0
Catsperg1	0.0572176	0.00885307	-0.00203981	0.0255466
Olfr776	-0.0347646	0.20145	-0.139696	-0.13973
Olfr681	0.0762999	0.086691	0.0722497	0.0078318
Olfr592	-0.198664	-0.113607	-0.260331	-0.0763606
Setmar	0.120459	0.0567575	0.973989	0.375772
Gale	0.786347	0.029087	9.16922	0.133482
Olfr192	-0.0798176	-0.0498363	-0.134256	-0.106662
Olfr199	-0.0563823	-0.00803255	-0.0299834	-0.0115924
Foxn2	0.286029	-0.177378	9.88213	0.0643325
Plekhh1	0.0900177	-0.0171764	3.9334	-0.142838
Slc41a1	0.0986941	-0.0715386	6.71284	0.0510307
4933402J07Rik	0.00420597	-0.0356369	-0.376865	0.322255
4933411G11Rik	0.189812	0.134662	4.22849	0.0234641
Lhfpl1	-0.113717	0.0980057	-0.173079	0.35122
Brip1	0.101347	0.121481	9.28711	-0.162573
Sft2d2	0.937246	-0.0311772	6.94457	-0.177242
Slc17a1	0.0536412	0.0664311	-0.127413	0.341679
Mcpt2	-0.0798763	0.103087	-0.105611	0.427891
Mcpt1	-0.147529	0.0899069	-0.236467	0.205057
Smarce1	0.193241	0.062792	12.7618	-0.138394
Fes	0.913899	0.248468	0.0620506	0.0895685
AU015228	-0.122365	-0.195839	-0.188082	0.143055
Tas2r134	-0.141476	-0.0429813	-0.321658	0.165867
BC049730	0.0545647	0.109611	2.2e-05	0.478332
Cox6a1	0.279141	0.263157	6.94455	0.0987678
Cox5a	0.202812	0.0399381	9.20532	-0.152348
Map3k8	0.667558	0.0327261	6.10692	-0.186783
Mup5	-0.0998234	0.0494793	-0.225566	-0.0140168
Comt	0.529659	0.034989	10.6032	-0.272654
Col1a2	0.684047	0.0951209	4.53521	-0.10228
Tdg	-0.0895351	-0.173474	7.50552	-0.288007
Polrmt	0.546982	0.127582	4.34371	-0.201795
Cenpe	-0.0669057	0.0334142	7.75631	-0.221188
Spag7	0.816641	-0.168326	10.4588	-0.343545
E130012A19Rik	0.685835	0.305027	2.316	0.604387
Nt5dc3	0.213159	0.0753504	11.8471	-0.243347
Bbs4	0.305141	0.0590205	2.98599	-0.0412728
Wasf3	-0.29497	-0.0789493	-0.313477	-0.221529
Slc45a3	0.640694	0.128892	2.47483	0.864329
Ect2	0.619017	0.00623312	7.19538	-0.0828562
Dazap2	0.197535	-0.143475	11.6794	-0.0154156
Klk7	-0.100688	0.00760931	-0.197623	0.133514
Mll5	0.775047	-0.0978992	24.5591	-0.192253
Cyfip1	0.204541	-0.0158665	7.08837	-0.0978361
Pax2	0.37017	0.030397	0.620264	2.01834
Gpd2	0.507147	0.153876	9.85351	-0.139078
Elf5	0.372706	0.00780795	0.013007	0.785607
NA	-0.0764175	0.0575781	0.978771	-0.0150424
Zfml	-0.138882	-0.189116	6.88186	-0.239928
Dnajc18	-0.0608528	-0.0627518	6.47497	-0.186783
Chtf8	0.299029	0.0730875	12.8163	-0.148277
Fam173a	1.13669	0.148041	8.39768	-0.269919
Atxn3	-0.159723	-0.178754	4.96393	-0.188835
Rfxap	0.110024	-0.00632529	7.85241	-0.0422984
Ripply3	0.195	0.106793	-0.0981094	0.214598
Pdzd3	0.274759	-0.0136035	0.0647924	0.50624
Armcx1	0.110888	-0.148067	2.7086	0.389726
Samd4	1.16012	0.189844	14.1331	-0.147251
Scn9a	-0.0139529	0.0692497	-0.121293	0.0258572
Crbn	0.0206648	-0.168525	3.97292	-0.149303
Cyp4f16	0.0770765	-0.0753764	0.620944	-0.0692126
BC052040	-0.057394	-0.0862275	8.46107	-0.289343
Pglyrp4	-0.358329	-0.188229	-0.459314	0.359362
Fam71f1	1.14623	0.12086	3.01532	-0.0671926
Zfp532	-0.00360579	-0.00550477	1.23232	0.578809
Cflar	0.698776	-0.202296	12.2165	-0.379969
Tsc22d1	0.273865	-0.0598007	9.28985	0.0609137
Faf2	0.179376	0.0789233	7.02158	-0.0726313
Car12	0.273029	0.0642344	-0.228966	0.396533
Olfr140	-0.131041	-0.0239652	-0.225566	0.0411789
Epn2	0.59907	0.0774809	6.39454	0.0823892
Mettl9	0.152512	0.0428892	9.60949	-0.0702382
Nsa2	-0.0460646	0.030397	6.98749	-0.15269
Slc22a17	-0.124153	0.00554502	-0.213963	0.696691
U2af1	0.210565	-0.0796374	9.22579	-0.12273
Rhot1	0.25657	0.167745	6.92274	-0.0518396
Dnajc10	0.150753	-0.0451781	7.06656	-0.239244
Dmbx1	0.143776	-0.124392	3.8039	0.298044
Ddx20	0.0163706	0.0891526	6.41702	-0.0330992
Taz	0.557417	-0.0663909	7.95466	0.68544
Klra8	0.0104059	0	0	0
Trim12c	-0.0225706	0.0147551	0.217429	-0.00341874
Pkig	0.519311	0.109744	4.74104	0.0299284
Atf1	0.196641	-0.130916	11.9057	-0.304354
Rcn2	0.0111824	-0.0959673	5.09409	-0.095443
Cops3	0.4629	0.0239393	7.9642	-0.132955
Myc	0.746394	-0.00599422	20.0546	-0.224979
Slc7a11	0.115212	-0.0341945	1.42793	-0.145542
Entpd1	0.367547	0.0620377	-0.0176784	-0.174165
Cd2ap	0.336329	-0.0775069	7.69293	-0.100571
Homer2	-0.0486587	-0.029113	-0.0872083	0.565881
Xcr1	0.00688826	0.0809214	-0.00679938	-0.0528339
Ceacam11	-0.0590352	-0.0541636	-0.0279215	-0.0555689
Pex19	0.240082	0.0686279	5.8261	-0.145542
Mybl2	0.227888	-0.0604888	6.88596	-0.337049
Mybl1	0.335465	0.0862678	7.9233	-0.118628
Klk1b16	0.0684588	0.0243625	-0.0524654	0.0670987
Pcdha5	-0.18307	-0.112099	-0.243969	-0.0600133
Haus7	0.0752589	-0.0766202	2.2656	0.158345
Gsdmd	0.431682	0.148795	2.48029	0.133824
Btbd9	0.6449	0.00512178	11.7408	-0.184111
Ttyh2	0.940764	0.137613	10.8711	0.0963747
Atxn7	0.337253	0.105218	7.63634	0.0268828
Efcab2	0.480282	-0.109836	8.02485	-0.182681
Tslp	0.420382	0.0218088	2.04409	-0.127517
Tlr11	-0.143176	-0.100361	-0.0960696	-0.040931
Chrm5	0.0865883	0.0767266	0.0375288	0.0466176
Crh	0.0788059	-0.109148	-0.115832	0.279677
Catsper3	0.035453	-0.053343	-0.225566	-0.0600133
Lpcat2b	-0.1441	-0.121507	-0.223504	0.208786
Unc5b	0.233941	-0.0905547	12.3583	-0.0726626
Rps9	0.267841	-0.0988522	9.76558	-0.180972
Dtl	-0.0218528	-0.0531444	12.4251	-0.263455
1810048J11Rik	-0.0296058	-0.0290467	4.43638	-0.136684
Abhd2	0.873082	0.112761	8.65667	-0.204156
Dnaja4	0.463794	-0.0767526	3.50536	0.0823892
Oas1g	0.0242412	0.0236082	0.0681701	0.196914
Ncr1	0.0164	0.00534638	-0.130155	0.191786
Ostf1	0.497664	0.0868897	7.44141	0.0711699
Saa1	0.107488	0.0456415	-0.0790491	0.0681244
Bcl2	0.2973	0.0040364	6.44974	-0.129195
Ypel1	0.292947	0.128204	2.38964	-0.223581
Hspb2	0.423841	-0.30279	12.937	-0.386464
Eef1d	0.151529	-0.0383231	17.0557	0.014886
Adar	0.240947	0.154565	5.92698	-0.0354923
H2-Eb2	-0.021794	0.00692121	-0.153997	0.232313
Casd1	0.225353	0.0575781	6.75712	0.0493526
Slc9a3r1	0.823647	0.0621039	7.39509	-0.0579933
Klhl25	0.179406	-0.00488288	6.14234	-0.105326
Gatc	0.507147	-0.0738016	8.08688	-0.120679
Med23	0.0128824	0.0862678	3.63554	0.0469595
Tmem106b	0.148159	0.130335	5.88063	-0.21982
Cxcr7	0.293782	-0.00317563	6.29573	-0.191228
Ccr7	0.126453	0.0400706	-0.168297	0.558359
Ccr1l1	-0.202153	-0.131181	-0.244649	-0.180288
Olfr1354	0.0190529	0.0147551	-0.0954117	-0.0218173
Zfp839	0.516688	0.229518	5.77772	0.0176522
Txlna	0.363165	-0.0751777	7.03318	-0.337049
Efna3	0.913811	-0.0289143	1.90845	0.850002
Opn3	0.0822353	-0.107573	6.39318	-0.0293698
Plscr4	0.0476177	0.0567575	2.96145	-0.0565946
Sik2	0.0519412	0.141252	4.99321	-0.0399053
Uqcr10	0.180241	0.179549	8.83387	-0.146568
Spata5l1	0.0302353	0.102399	6.93093	-0.172456
Fam175b	-0.0339587	-0.183968	4.88486	-0.341462
Trim68	0.158623	0.00678878	1.87707	-0.101224
Themis	0.0302353	0.146466	-0.153997	0.112722
Lpp	0.6381	0.23096	12.2199	0.0834148
Fam122b	0.141241	0.0671192	3.06778	0.298075
H60c	-0.0807998	-0.057604	-0.104229	0.65001
Carf	0.227053	-0.0539649	11.537	-0.231412
Plekha7	0.241812	0.0495455	0.194289	-0.192222
Mcmbp	0.100482	0.0649225	5.63458	-0.0702382
Fermt2	0.208865	0.0612834	9.70901	-0.0443497
Fancf	0.0978588	-0.00625908	5.65912	-0.156109
Mmp28	0.473306	0.0606615	4.1181	-0.096158
Ppp1r10	0.736882	-0.0552749	22.0182	-0.221219
Vmn2r63	-0.0754646	0.0903964	-0.0674681	-0.0122762
Vmn2r62	0	0.00734445	0	0
Kcna6	0.0874824	-0.0680319	-0.00473752	1.21869
Itgb7	1.656	-0.212261	1.76604	-0.617162
Irf7	0.527988	-0.00337426	1.87095	-0.19937
Cldn15	1.04133	0.120039	0.710236	-0.0351504
Cd244	-0.353346	-0.187633	-0.434704	-0.0301788
Dusp21	-0.0746881	-0.0349488	-0.199663	0.269452
1700080E11Rik	-0.0339293	-0.0988522	-0.153317	0.05821
Mbd3l1	0.0146706	-0.0563603	-0.0742675	-0.0191136
Arl6ip5	0.960652	-0.0230785	11.7742	-0.205866
4930473A06Rik	0.208865	0.0612834	5.8077	-0.0995455
1700011H14Rik	0.00340004	0.16617	-0.00951913	0.367599
Cap2	-0.0235234	-0.0694743	-0.282133	0.306591
Smcr8	0.108206	-0.271969	13.5088	-0.293104
Olfr1178	-0.288023	-0.16564	-0.312117	-0.348952
Olfr538	0.00691765	0.0558708	-0.0211221	0.0064643
Fam108c	0.136888	-0.102491	9.55225	-0.155083
Tarm1	0.0129118	-0.0416051	-0.0960696	0.00506551
Itga9	0.13	0.022232	0.173825	0.596897
Noc4l	0.0701	-0.0517682	8.93339	-0.0194868
Nudt18	1.14969	0.28834	6.28958	-0.0501615
Unc5d	0.159488	0.107414	-0.0463239	0.00882612
Zfp945	0.39617	-0.0195056	4.64835	-0.053549
Frmd4a	-0.059094	0.0473488	0.0375288	0.975746
Vmn1r1	0.0250177	-0.0503258	-0.41367	0.230262
Slc35a5	0.163724	-0.144229	11.34	-0.290369
0610037L13Rik	0.488929	-0.0877362	5.09547	-0.278093
Ivns1abp	0.305976	0.0304632	12.9281	-0.0825144
Cts3	-0.0443058	-0.013736	-0.130835	-0.121673
Tgs1	0.139482	-0.0870481	6.74486	-0.13771
Npl	-0.046094	0.0481031	-0.377545	0.0639906
Pi4k2b	0.358035	-0.0239652	5.6264	-0.133608
Ifltd1	-0.153641	0.0378739	-0.159436	0.190046
Ttc21a	0.330276	-0.0400965	3.8032	-0.0521815
Tssk6	0.287729	0.0415792	5.66322	-0.0876425
Nrbp2	0.534011	0.138499	2.48097	0.787658
Myrip	0.0484824	0.128005	-0.102891	0.24664
Snora36b	-0.0721234	-0.178066	-0.287573	-0.315232
Osbpl11	0.0363177	0.0840049	6.16893	0.00403989
Srgap1	0.0726942	-0.0877362	2.11428	0.430253
Gm14047	-0.124153	0.0422673	-0.250768	0.291922
Fam25c	0.502794	0.065055	-0.18738	0.143707
Gm12060	-0.0694705	0.0222982	-0.17922	-0.216059
Gopc	0.0180413	-0.0267176	10.3647	-0.216774
Htt	0.29557	0.0818744	6.98409	0.138269
Ppyr1	0.102988	-0.00606044	-0.239845	0.523582
Fgf7	0.0336648	-0.0796374	-0.214643	-0.0307373
Ebp	0.0701	0.00698743	3.96474	0.210496
Raet1c	-0.0164882	-0.0256725	-0.0293034	-0.00170937
Fgf3	0.0839941	0.00987224	-0.0258597	1.47353
Eef1a2	-0.0374175	0.0892188	0.0279876	1.26058
Fgf18	0.608611	-0.0892448	1.58265	0.395507
Katna1	0.5358	0.128072	6.29774	-0.0327573
Aadat	-0.215211	-0.14059	0.254278	0.0149173
Tmem198	0.568717	0.126695	6.90026	0.0360508
C1rl	0.0423412	-0.00914389	0.57734	-0.250837
Slc25a29	0.616364	-0.0545868	14.1904	-0.200427
Ddx6	0.197594	-0.0319978	12.2765	-0.136001
Cwh43	0.0588588	0.101645	-0.125373	0.178143
Ccdc73	0.0206942	0.136925	-0.163538	-0.200396
Gm13285	0	0	0	0
Fut11	0.927676	-0.0230123	5.88201	-0.365673
Mcoln1	0.434276	-0.144229	8.32203	-0.336365
Zfp773	-0.080741	-0.070983	0.069552	0.0970584
A930011G23Rik	-0.0564411	0.0347242	-0.0749474	0.384972
4930539J05Rik	0.525306	-0.259477	16.2964	-0.321044
4831440E17Rik	0.242676	0.16486	11.8703	0.0466176
Rreb1	0.367547	0.150171	13.3425	0.111013
Spo11	0.108323	0.112562	-0.0742675	0.32126
Epb4.9	0.23227	0.0767266	0.000724017	0.589376
Fbxl5	0.00593538	-0.0987859	8.60282	-0.211988
Twist1	-0.0841999	-0.0328183	-0.0211001	0.31001
Fads1	0.27127	0.225879	8.6928	-0.0852493
Zdhhc9	0.255676	0.0407587	4.90394	0.128386
Ly6g6c	0.724805	0.347029	0.164986	0.247635
Rhbdf2	0.5115	0.0737756	0.240635	-0.026293
Myl6b	1.07512	0.109122	4.2844	-0.0678764
1700034H15Rik	0.0197707	-0.141278	8.56058	-0.217458
Gm10516	0.320706	-0.120065	12.7147	-0.167017
Gm12657	0.234	-0.0745559	-0.312797	-0.312839
Mrap2	-0.0208705	0.0941679	-0.100171	0.690941
Rapsn	0.552229	0.0936785	6.70534	-0.112847
Sncb	0.00593538	0.0187253	-0.175119	0.698742
Nek9	0.495876	-0.0201937	7.83879	-0.166334
Wdr75	0.165541	0.0553151	7.28465	-0.0671613
Prg4	0.136859	0.0180372	0.0341291	-0.269577
1700017B05Rik	0.491553	-0.00186565	9.94756	0.0653581
Srrd	0.429953	0.2046	7.70725	-0.086275
Myl7	0.551364	0.16932	-0.0388005	0.72463
Znhit1	0.383141	0.0194796	9.75195	-0.139419
Mapkap1	-0.0955292	-0.0980316	-0.18534	-0.360203
Abhd16a	0.606882	0.0400044	5.42943	-0.0729732
Igsf9	0.1837	0.222173	0.66185	0.486816
Atm	0.278247	-0.0841632	9.30552	-0.162573
A330023F24Rik	0.179376	0.05689	0.0102652	-0.109428
Cyp2r1	0.143029	0.152169	0.130879	0.351593
Elfn2	0.201023	0.145844	-0.18738	2.08476
2410002I01Rik	0.570447	0.107613	9.10787	0.0353671
Spink8	-0.0347646	-0.0115392	-0.194903	0.0258572
Il22ra1	0.163753	0.0143319	0.210652	0.826848
Klhdc1	0.425659	0.256633	4.68583	-0.0712638
Zfp870	0.0137471	-0.106885	3.09233	0.0558169
Tnfaip3	0.811482	0.297193	12.0659	-0.226999
Plk1	0.200188	0.0128233	10.7757	-0.192222
Kcnd2	-0.080741	-0.00488288	-0.206484	-0.0133331
Cdh13	0.738641	-0.20223	8.93749	-0.254597
Rps26	0.220076	-0.0964568	9.93054	-0.209285
Ptcra	0.362359	0.126629	-0.0156386	0.214256
Tnfsf9	0.207106	-0.0855394	5.14181	0.10862
Fbxl6	0.747288	0.0916142	10.4431	-0.0280336
Cyp2b10	-0.0894175	-0.0459986	-0.115152	0.215966
Pla2g2d	-0.0174705	-0.00406236	-0.146495	0.53418
Pitx2	0.233135	0.0524965	13.5169	-0.110112
Pla2g1b	0.339788	0.185451	-0.221465	0.247635
Pitx1	0.0926706	-0.0224566	0.0484299	0.876263
Gm5512	0.0865295	-0.0788169	1.31754	-0.403153
Dcun1d2	0.362329	0.129646	10.7825	-0.13022
Msl3l2	0.00769419	0.0921036	-0.245329	-0.0153843
Fance	0.324135	-0.0597345	5.71639	-0.39327
Insr	0.119535	0.0796776	7.15858	0.147126
Caprin1	0.466359	0.0224969	16.1887	-0.0791269
Tmed8	0.494147	-0.0231447	5.75999	-0.0276605
Pdgfb	0.958029	0.375785	5.35788	1.17095
Rnf151	0.490688	0.08112	4.5836	-0.090688
Tdp2	0.242676	-0.00406236	11.8703	-0.174165
Ptbp2	0.0579648	-0.0987859	7.97714	-0.156792
Wdr45l	0.206241	0.0708908	9.51272	-0.13022
8430408G22Rik	0.413494	0.146532	0.173847	0.0265097
Guca1b	0.115212	0.0612834	-0.0994693	0.0844404
Cd8a	-0.118964	-0.0370131	-0.34482	0.354265
Rsph1	-0.0608234	-0.0143578	-0.145815	0.498067
Mrpl32	-0.00703522	0.00760931	7.6418	-0.179262
4931429I11Rik	-0.0677411	0.0840049	0.13294	0.666389
Mcart6	-0.0296058	-0.0731135	4.30756	0.148494
Nrcam	0.00682948	-0.148067	-0.0701658	0.242538
Actr1a	0.410064	0.233091	12.4537	0.0411789
Dalrd3	0.443847	-0.0642604	4.19511	-0.175533
Adam11	0.0119883	-0.0260295	-0.0762853	0.898733
Fkbp3	0.181106	-0.0136035	10.6646	-0.220504
Spdef	0.208	0.144269	0.0388887	0.590743
Slc39a1	0.482011	0.0767266	6.97523	-0.0821725
Fbxw2	0.3103	-0.0833427	7.10201	-0.176217
Lrrc57	0.309435	0.0363652	7.4796	-0.24027
F8	-0.206535	-0.22433	-0.0578829	-0.0395948
C3ar1	0.168971	0.05689	0.543935	-0.256617
Ndufc1	0.176782	0.0120689	4.7499	-0.218794
Tktl2	0.106565	0.00246157	-0.0408624	0.345439
Peg10	0.267812	0.0583986	6.26504	-0.0194868
Gle1	0.463794	0.0334142	4.02063	-0.119995
Selm	0.425629	0.0907274	4.57134	-0.0385691
Gtf2ird2	0.508011	0.0488574	7.65408	-0.167017
Hsd17b11	0.00241777	-0.186787	0.64619	0.0479538
Impa2	0.379682	0.0943665	4.14058	-0.101255
Prss28	0.0727529	0.133907	-0.0306413	0.751234
Pth2	0.567017	0.179483	0.261757	1.25514
Lypd1	-0.0339293	-0.0107187	-0.153317	0.481378
Bcl3	0.337194	-0.131115	0.101597	-0.174507
Wbscr16	0.428223	-0.00399615	7.08225	-0.140787
Fkbp6	0.0675353	0.106038	0.0409285	0.482403
Pfkm	0.717829	-0.0186188	10.2257	-0.208601
Zfp648	-0.0599587	0.05689	-0.192161	0.644914
Rhoh	0.142106	0.101645	0.0770534	0.417324
Max	0.050153	-0.112721	8.27976	-0.0658251
Nfkbiz	0.229647	0.00554502	5.91403	-0.269235
Mkrn2	0.0466942	-0.00845579	4.34301	-0.101255
Atp9a	0.0952941	0.0340361	-0.0313212	0.1066
Vav2	0.134235	-0.0164221	10.9345	-0.217458
Ybx2	0.981493	0.150171	0.552796	0.92975
Wisp2	0.327594	0.019612	0.525554	-0.0818619
Rasgef1c	-0.148453	-0.217673	-0.253488	0.592763
Flywch2	0.181971	-0.00845579	-0.0735655	0.082731
Mnd1	0.138618	0.0767266	1.39931	-0.229361
Gm3604	0.00605295	-0.015377	0.0436262	-0.00239312
Asb1	0.161994	0.029087	6.50087	-0.160895
Gpr83	-0.0816351	-0.146558	-0.201022	0.433672
Mbtps1	0.592123	0.149483	6.66921	-0.130562
Rnf19a	0.258241	0.0518747	10.7784	-0.0423297
Tia1	0.201053	0.0914155	10.2877	-0.137368
Odf2l	0.278218	0.00698743	6.94593	-0.0930811
Ppp6r3	0.271241	0.0159067	8.43108	-0.126149
Tmem176b	0.0371824	0.030397	0.123399	0.491261
Myb	0.145535	-0.0950806	3.47606	1.23059
Aplf	0.131671	0.0459064	4.83919	-0.0651414
Vcpip1	-0.00882342	-0.0627518	10.045	-0.251179
Fat4	0.0614236	-0.173673	5.0498	0.255808
9930104L06Rik	-0.0886116	-0.144983	10.2829	-0.132955
Olfr149	-0.0781175	-0.109968	-0.24943	-0.120648
2310035C23Rik	-0.00792932	-0.0312435	11.3461	-0.100229
Fcrl5	-0.0668763	-0.0797698	-0.244649	0.288876
Qrich1	0.702294	0.0472826	9.831	-0.115551
Rab14	0.189753	-0.0282262	10.514	-0.242321
Lpcat3	0.5245	0.0965633	6.34001	-0.13771
Ugt2b37	-0.146606	-0.04318	-0.127435	-0.109055
Pgm1	0.0336354	-0.113342	6.25892	-0.356815
Tex12	-0.0564705	-0.0430476	-0.244649	-0.0514977
Puf60	0.377029	0.0629245	11.1908	-0.16363
Gpa33	0.257347	-0.104489	-0.0551411	-0.331268
Snora33	0.857458	-0.054653	14.9114	-0.224606
Snord100	0.697017	-0.0773745	17.2922	-0.272996
Tlr8	-0.144964	-0.104622	-0.250768	0.227527
Tlr7	0.0224236	0.0737756	-0.18262	0.378476
Scn4a	0.116912	0.0158405	0.0613927	0.705206
E330016A19Rik	0.412688	0.142694	3.50398	0.541018
Skil	0.483741	-0.0378336	14.998	-0.0460591
Taar6	-0.186617	-0.0795712	-0.34686	0.435008
Taar7a	0.0493471	0.11112	-0.204444	0.135907
Taar7b	-0.0252528	-0.0136697	-0.318258	0.0864917
Taar7d	-0.0703352	0.00980602	-0.224886	0.170653
Taar7e	-0.0642528	0.042823	-0.121973	0.0159742
Taar8a	-0.00959995	-0.040229	-0.09131	0.129443
Taar8b	-0.0304117	0.0699378	-0.146517	0.239834
Taar8c	-0.0572764	-0.010163	-0.079729	0.049042
Taar9	0.0831294	0.0708246	0.0388887	0.305565
Rab11fip3	0.138618	0.208927	10.1957	0.175408
Cyp46a1	0.7127	0.267616	1.64194	0.372012
Pou3f2	0.0294	-0.037966	0.190867	0.742718
Cyp27b1	0.428194	0.0283989	0.122061	0.0206978
Rad21	0.000688357	-0.123638	9.73765	-0.291736
Bpifa1	-0.0460646	0.0157081	-0.171039	0.445264
Adat1	0.6008	-0.0370793	4.05675	-0.203473
Gkap1	0.473335	0.0502998	7.76586	0.0275353
Abcd2	0.548711	-0.0457337	3.62534	-0.386464
Pld3	0.3962	0.197811	6.10622	0.060945
Oprd1	0.256512	-0.0979654	-0.225544	0.832287
Olfr65	0.0129412	-0.0593113	-0.1656	-0.119622
Odc1	-0.0149058	-0.125147	8.85638	-0.160895
Mal	0.130806	0.0407587	0.137722	0.809133
Fbxl16	0.52447	0.0555138	4.82693	-0.16941
Prhoxnb	0.0952941	0.166236	-0.068126	0.989732
Slc30a2	0.0692941	0.20145	0.13634	0.651409
Hdgfl1	-0.156235	-0.102425	-0.241227	-0.121705
Hdgf	0.316353	-0.128098	14.3594	-0.141813
Hdc	0.0649118	0.115646	-0.155356	0.0653581
Lrrc66	-0.198694	0.0877102	-0.0803869	-0.0988617
Slain2	0.159371	-0.144917	11.4941	-0.265164
Yrdc	0.507147	0.131843	11.9146	-0.0654833
Snrpn	-0.099794	-0.144494	-0.129475	-0.203099
Stxbp5l	-0.0781469	0.0252492	0.0961357	0.408809
Uba2	0.0935647	0.155941	5.80292	-0.187094
4930519F09Rik	-0.0191705	0.136858	-0.123333	0.124998
Postn	0.338088	0.14276	2.26762	-0.087953
Pafah1b2	0.593911	0.124366	7.70723	-0.0770444
P2ry2	0.364923	0.108367	3.00646	0.43911
P2ry1	-0.0625528	-0.0760645	-0.0163185	0.0111879
Otc	-0.0382822	0.00328209	-0.201702	0.506582
Dfnb59	-0.0131176	-0.0107187	0.564377	-0.190171
AU041133	-0.0348528	-0.119999	3.32612	-0.0968418
Zfp949	0.340712	0.0890864	4.7274	0.0347146
Sipa1	0.757723	-0.0436032	3.91432	-0.253913
Cxcr5	0.226218	0.0186591	-0.153317	0.278993
Blk	0.168106	0.125187	-0.274632	0.626857
Col6a5	0.200247	-0.0152446	-0.0919899	0.423136
Hrk	0.304306	0.205089	0.257656	1.41666
Bid	0.653664	-0.0803255	11.0544	-0.29991
Bgn	0.129912	0.0239393	-0.00403555	0.593789
Gm11413	0.195	0.283059	-0.116512	-0.0153843
Cyp2w1	0.43517	0.100269	0.0722938	0.789709
Gm7244	-0.0495528	-0.023899	-0.284173	-0.146226
Vmn2r82	-0.0720352	-0.0842957	-0.0729076	0.0282503
Cygb	0.556582	0.0429554	0.34969	0.699084
Coro7	0.163753	0.0143319	5.60255	-0.212672
Olfr622	-0.101523	-0.0740002	-0.147197	-0.110423
Lpxn	0.379741	0.11771	2.41892	0.090936
Golph3l	0.186353	0.246271	3.30973	-0.177553
Peli2	0.279112	0.0972514	3.81206	0.628224
Plxdc1	0.467282	0.102399	4.46501	0.158719
Prcc	0.222729	0.0745299	9.39481	-0.0549165
Cnnm2	0.168106	0.117842	6.62627	0.185291
Zfp418	0.0241824	-0.0658352	3.22522	-0.0136749
Ccdc106	0.53407	0.0590205	0.483266	0.299101
Tmem54	0.253053	0.0870883	-0.0401604	0.557676
Pafah2	0.0640765	-0.0100306	3.81478	-0.178578
Gm8369	-0.0191411	0.0603967	-0.0640464	0.00950987
Gtse1	0.107341	-0.0861613	10.1691	-0.246765
Gm10863	0.158506	0.0702689	-0.0346989	1.32666
Slc25a19	0.2713	-0.02685	3.83864	-0.0811469
Ssbp3	0.763864	0.240435	13.9811	0.0227804
Nfatc1	0.89297	-0.0626193	8.03237	-0.000435762
Hexb	0.253082	0.0693822	4.47251	-0.0913718
Herc2	0.208865	-0.0635723	6.04693	-0.163941
Trem2	-0.0166352	-0.0619975	-0.178518	0.47454
Mib1	0.279112	-0.0276043	9.77444	-0.107719
Gbp5	-0.0729881	0.0224306	0.0348091	0.200271
Fam40a	0.348494	0.069316	6.7394	-0.023558
Cldn17	-0.155312	-0.00783391	-0.132194	-0.141439
Lsamp	-0.134529	-0.0929501	-0.320298	-0.0259511
Wdfy2	0.0848294	-0.0554073	6.23574	-0.131588
Mrgprb8	-0.10847	-0.0313759	-0.277374	-0.11179
Mrgprb5	-0.0685764	0.0170843	-0.166279	-0.147904
Mrgprb3	0.0589176	0.0882659	-0.0436042	-0.0252361
Bpi	0.307706	-0.0400303	0.0641125	0.560752
Zfp120	-0.0113588	-0.076885	1.85594	-0.140756
Ppil6	0.378788	0.0702027	7.32966	-0.0406204
Gm6525	0.307735	0.0671192	-0.0422223	-0.060697
Srsf9	0.551394	0.210369	10.197	-0.181997
Srsf7	0.333735	0.222861	11.5861	-0.0443497
Papss2	-0.117176	0.0774147	0.0491098	0.288192
Crygd	-0.258564	-0.114163	-0.462736	-0.131588
4930468A15Rik	-0.481441	-0.313151	-0.400707	-0.106383
Trh	0.103912	-0.00694717	-0.259629	0.963812
Mug1	-0.0503293	0.12348	0.0504476	-0.059982
Pf4	0.0987235	0.138433	-0.202382	-0.0184612
Trmt112	0.834917	-0.0502596	11.2132	-0.168727
Tbc1d25	0.111753	0.0627258	4.02403	0.260594
Tgm1	0.734317	0.139254	0.0968377	0.00469234
Slc25a28	0.46117	0.116466	12.2894	-0.0678764
Angptl6	0.138618	-0.0554735	1.3809	0.0466176
Gm4871	0.000805923	0.0699378	-0.16492	0.120243
Wfdc8	0.0701588	-0.0357693	-0.0388226	0.264697
Ppp1r14c	-0.0495822	-0.0722929	2.06725	0.374032
Nmnat1	0.560906	0.178861	9.79762	-0.204156
Mir344	0.0562941	-0.0269825	-0.0374627	-0.000715043
Clec10a	0.507982	0.330964	-0.0422002	0.0956597
Cask	-0.066041	-0.0716048	6.67943	0.0360508
Pde9a	0.124694	-0.158163	-0.11649	1.24489
Ap1g1	0.240082	0.0906612	9.59859	0.0936397
Pcdh12	0.37187	0.153876	-0.0285794	0.127702
Sox5	-0.138017	-0.183968	-0.0653842	-0.0102875
Pphln1	0.180212	0.050366	11.8846	-0.159869
Dgkz	0.385764	0.200828	6.45178	0.130437
Armc5	0.561829	0.251419	7.42233	-0.0399053
Ccdc123	0.100482	-0.0525887	7.78766	-0.199028
Nkd1	-0.12937	-0.220624	-0.216003	0.786632
2810422O20Rik	-0.0191999	-0.0217023	6.75508	-0.19188
1110034A24Rik	0.359735	0.0260698	9.9462	-0.211988
Crnkl1	0.00507067	-0.059867	5.0239	-0.193248
Sh3gl2	0.0952941	-0.0687862	-0.0865284	0.584963
Gas6	0.121265	0.156073	0.201791	0.137243
Rabggta	0.6138	0.0664974	4.21215	-0.0941068
Vmn2r26	0.0242706	0.020591	-0.0381647	0.0170311
Lce3b	0.0597529	-0.0284249	-0.186042	-0.0204811
Mrpl37	0.0856648	-0.0913091	8.08076	-0.310819
Tmem41a	0.354517	0.218534	4.75468	0.0987365
Uchl3	0.0987235	-0.0304891	4.69266	-0.0368598
Sbds	0.267812	-0.0444237	8.51013	-0.166675
Ndufaf3	0.494982	-0.110458	4.51341	-0.243689
Pcdhb19	0.0814	0.0311513	0.0395686	-0.0985198
Pcdhb18	0.0475883	-0.0944587	0.160204	-0.0698963
Npc1l1	0.242647	0.00629933	-0.168977	0.925647
Man1c1	0.4872	0.203091	7.47006	-0.0198287
Gm13247	0.000864707	0.0565589	0.0272636	0.00885742
Hdac4	0.0475589	0.209681	-0.119911	-0.202789
AI182371	-0.16837	0.0708908	-0.240547	0.228552
Ugt3a1	0.162023	0.0040364	-0.248728	0.0179941
Mycbp2	0.140347	-0.148	8.79639	-0.0828562
Necap2	0.143806	0.0635463	5.66662	-0.0842237
Dsc2	-0.0807998	-0.145737	-0.325058	-0.12273
Luc7l2	0.201918	0.0671855	12.6152	-0.220504
Edem1	0.324194	0.125187	7.6752	-0.0446916
Crygn	0.0206648	0.0591529	-0.278032	0.457851
Lrrc25	0.610341	0.192795	0.128181	0.210837
Me1	0.139512	0.0201015	6.23367	-0.124408
5031414D18Rik	0.0362883	0.123744	2.92603	-0.184048
Gm5134	0.189812	0.215451	-0.02246	0.492628
Trpc2	0.195894	0.167679	7.75425	-0.112816
Rbm22	0.279918	-0.163311	7.53005	-0.263455
Cdc25c	0.312059	0.232403	6.11168	-0.117602
NA.1	0.0709941	0.0164624	10.897	-0.208911
Apoa2	0.310329	0.251485	0.481226	0.122263
Anxa8	0.986623	0.0916142	4.16787	-0.258016
Foxj1	0.477659	0.083383	1.86619	0.274207
Foxn1	0.634641	0.357258	0.130901	0.0939816
Spr	-0.034794	-0.0966554	3.46309	-0.162231
Spint2	0.0640765	0.0634139	-0.0129188	0.152596
Spink4	0.181076	0.136303	-0.325738	0.354949
Spic	-0.164047	-0.153082	-0.453874	0.153249
Serpinb8	0.0909412	-0.00337426	4.92574	-0.180972
Serpinb9e	-0.0165176	0.0214115	-0.0517855	-0.0334097
Txk	-0.0703646	0.0495455	-0.302576	-0.137026
2810459M11Rik	0.0336942	0.0275122	-0.0817468	0.451728
Gm13718	0.1187	0.159646	-0.0415423	0.00438177
Heatr7b2	-0.220488	-0.199147	-0.510419	0.225444
Cpsf7	0.488929	0.316209	10.3033	-0.0113131
Nr1h2	0.188053	-0.173739	4.81397	-0.0995455
Umps	0.259165	0.0583324	7.5014	-0.0252674
Umod	-0.00530581	-0.0261619	-0.161498	-0.0143587
4933407K13Rik	0.130835	0.0377414	4.20873	0.408467
Acadm	0.139482	0.0745299	6.34001	-0.202105
Impact	0.579094	-0.178754	9.3437	-0.041646
Acadl	0.392712	-0.0180632	7.20764	-0.0245836
Abi1	0.368441	-0.0313097	9.08605	-0.0232161
Fabp6	-0.0391469	0.0128233	-0.173759	0.359735
Il11ra2	0	0	0	0
Opa1	-0.253376	-0.17141	6.52814	-0.290027
Fgfr3	0.413494	0.065743	3.46788	0.403681
Efna2	1.50516	0.15778	2.01139	0.676893
Tpd52l1	0.0934765	-0.0259633	-0.0244778	-0.171804
Mpp6	0.405682	-0.10977	6.18121	0.200271
Lpl	0.21927	0.156761	1.2071	0.102839
Psph	0.391817	0.229518	11.9241	-0.267526
Smpdl3b	0.266947	0.0385619	2.35487	-0.184732
Stx12	0.357141	0.172205	9.09151	-0.128169
Adprhl2	0.154212	0.114958	5.61142	0.0261678
Zfp790	0.264382	0.0715127	5.44237	-0.170405
B3gnt8	0.281735	0.161089	0.36467	0.272529
Zfp428	0.952899	0.155253	7.64998	-0.060697
Klc3	0.45607	0.142628	0.0109231	0.296055
Gm5424	-0.0651469	-0.0107187	-0.0981094	0.269794
Gm13889	0.0249883	-0.0766864	2.17699	1.27488
Ccdc90b	-0.262023	-0.200854	4.63609	-0.351003
Pus7l	-0.108559	-0.169213	6.7217	-0.170094
Plxna4	0.770752	-0.0311772	5.01232	0.273523
Snhg1	0.836676	0.0892188	18.0255	-0.165308
Snx6	0.325029	0.0525628	6.39182	-0.269919
Sip1	0.312953	0.117022	10.6516	-0.0678451
Klhl6	-0.226453	0.0422011	-0.265771	-0.0358341
Brp44l	0.0336648	0.00849604	9.50182	-0.196325
Hbb-b2	0.00778236	0.0389852	0.00614148	0.0429196
Sesn2	0.613829	0.158958	10.9883	-0.0716057
Pet112l	-0.0443352	-0.0180632	4.63131	-0.134975
Inpp5e	0.338059	0.204533	5.68638	-0.0828562
D1Pas1	-0.0703352	0.0465283	-0.0776672	0.124656
6330416G13Rik	0.983164	0.0857121	6.37752	-0.146257
Frmd7	0.0614824	0.106726	-0.113112	0.751576
D17Wsu104e	0.401329	-0.117802	7.10815	-0.308084
Rufy2	0.31027	0.0592191	5.99379	-0.0699276
Lrrc50	0.354517	-0.111966	6.28208	0.236726
Tktl1	-0.034794	0.0796114	-0.0885682	0.592111
Etfdh	0.116076	-0.065769	7.19674	-0.0814887
Ppp1r2	0.487229	0.133974	6.48041	-0.0985198
Tjp3	0.662341	0.0929904	2.68203	0.464315
Psca	0.403923	0.213453	0.289043	0.675215
D630039A03Rik	0.306812	-0.0788831	-0.0960475	0.373006
Tas2r136	-0.0885234	-0.0512125	-0.120613	-0.065452
Tas2r139	-0.1458	0.0194134	-0.292354	-0.0440078
Pitpnc1	0.565288	0.0737094	4.51339	0.133514
Serpinb6a	0.131612	-0.043537	5.87997	-0.340126
Cramp1l	0.447306	-0.0510139	17.2963	-0.0113131
Gcc2	0.424735	0.0812525	6.61947	-0.134323
Zc3h8	0.0363177	-0.0261619	3.77662	-0.12475
Cpxm1	-0.0157705	-0.0201275	-0.18806	0.658184
Leprel2	0.449929	0.108301	1.68488	0.911693
Jagn1	0.181941	-0.012783	5.42467	-0.160553
Nuak2	0.7534	0.371325	9.29872	-0.197008
Usp44	0.138588	0.065055	0.493509	-0.0678764
Txnip	0.253082	0.128138	2.55866	-0.0453753
Tpi1	0.74037	-0.0523901	9.56249	-0.227683
Tph1	0.00682948	-0.00117755	-0.033361	0.0953491
Prl7a2	-0.163153	-0.062818	-0.25691	-0.210963
H2-Q7	0	0	0	0
Met	0.423035	0.104662	9.09015	-0.129536
Thbd	0.3866	0.0621039	3.32816	0.0339996
Th	0.155106	0.0509879	-0.209204	0.986655
Myl12a	0.4239	0.0730875	12.6691	-0.0286861
Hcrt	0.128212	0.113449	0.0191264	0.938949
Top3a	0.190588	-0.255084	13.4631	-0.31116
Top2b	0.141182	-0.183902	11.9112	-0.22529
Pou4f1	0.123053	-0.104066	2.32555	0.255156
Pon1	-0.00184698	0.0605291	-0.18126	0.481036
Pole2	0.0753177	0.0495455	3.80116	-0.173824
Pole	0.199323	0.08112	6.57106	-0.145884
Cyth1	0.246135	0.222173	6.80825	0.0636487
Nrf1	0.335494	0.127317	11.7183	-0.00413378
Mdga2	-0.0321705	-0.0328183	-0.0947097	-0.0763606
Kif18a	0.0519412	0.10453	5.52688	-0.1135
Sh3glb2	0.630258	-0.0149797	5.32312	-0.0964999
Tcl1b2	-0.0182764	0.0582	-0.0367828	0.183955
Tcl1b4	0.0112412	-0.0138684	0.023184	-0.0136437
1700049L16Rik	-0.209129	-0.0855394	-0.323698	-0.0937649
Lsm6	-0.132829	-0.138393	4.84602	-0.177926
Tpd52	0.68667	0.0341023	6.38772	-0.0256092
Kirrel3	-0.0235528	-0.125213	1.81166	0.28409
Col9a2	0.304276	0.266862	-0.00405759	0.915796
Lins	0.109159	0.0913493	7.27307	-0.115551
Kcnip1	0.0319648	-0.0782612	-0.265091	0.903178
Kcne3	0.262682	0.227122	0.0552292	0.883101
Cmtm7	0.432635	0.0420686	5.09613	0.0261991
Tecpr2	0.263488	0.09876	10.1404	-0.146568
3110043O21Rik	0.177676	0.161089	8.40652	-0.0586458
Gpr133	-0.0782351	-0.119933	-0.155334	0.497694
Brpf3	0.314653	-0.00186565	7.48164	-0.146226
Gas2l3	0.252159	-0.223509	6.75579	-0.439609
Pde11a	-0.00789993	-0.0416051	-0.114472	0.814603
Hba-a2	0.1673	0.04056	-0.0545052	0.0466489
Hoxb3	0.526258	0.214008	0.160204	0.675246
Ces2f	-0.102447	0.103153	-0.164218	0.0840985
Sgk1	-0.0574234	0.144468	-0.412968	-0.219851
Cblc	0.154271	0.0134451	-0.0483637	0.310352
Pias2	0.779458	0.124432	9.19442	-0.0804631
Pom121l12	-0.15707	-0.0518344	-0.172399	-0.24605
Tcf3	0.322318	-0.00222267	13.2682	-0.184111
Ush1c	0.0406118	-0.173673	-0.250088	0.688175
Klf3	0.505447	0.0377414	12.085	0.187684
Klf2	0.0917471	-0.0362588	9.65586	-0.134323
Kif5c	-0.0651763	-0.0223904	0.11864	0.0541075
Otx1	0.249594	0.0150862	8.86796	-0.0941068
Cdcp1	-0.0261176	-0.0481953	-0.0142787	-0.115551
Rassf3	0.246076	-0.0729148	10.0205	-0.100944
Rfpl4	-0.113717	-0.02685	-0.173079	0.0568425
Ripk2	0.139482	0.0671855	8.6035	-0.146909
Irgq	0.406576	0.208172	8.16321	-0.136343
Unc5a	0.102212	0.0899069	0.0947758	1.17098
Usp1	0.251353	0.125187	13.2511	-0.0354923
Pramef8	0.400523	0.0252492	6.00331	0.0776342
Slc6a20a	-0.117176	-0.0915077	0.104317	0.499776
Tnip2	0.230453	-0.108128	5.38107	-0.323779
1810063B05Rik	0.27127	-0.00914389	7.11019	-0.315232
Rps6kb1	0.490688	0.41162	10.0123	-0.0170937
Igf2	0.136947	0.0677411	0.0647704	0.66266
Tmem69	0.327623	-0.203739	12.0127	-0.105357
Skint11	-0.0130588	0.0566913	-0.181962	-0.089973
D3Bwg0562e	-0.177017	-0.06872	-0.18194	0.139978
Ctso	0.0206942	0.078169	2.68883	-0.0256092
Cstl1	-0.0409057	0.130401	0.0988775	0.00674359
Dolk	0.460335	0.152368	11.7326	-0.0358341
Dgkd	0.0873942	-0.0516358	6.33185	-0.164314
Gga3	0.240888	-0.0817679	12.6357	-0.0620958
1700025G04Rik	0.374494	0.0120689	5.90925	0.121579
Sez6l	-0.0226587	0.0825625	-0.126053	0.619025
Dusp5	0.656258	0.0966957	10.8602	-0.0893518
Ptchd2	-0.000117567	0.0634801	-0.126733	0.406758
Klc4	0.218376	-0.0289805	7.94784	-0.121705
Galnt7	0.437794	0.127383	8.60486	0.148835
1700066M21Rik	-0.00879403	-0.11718	5.19088	-0.237877
Mcm10	0.32327	-0.153016	3.9593	-0.383729
Wdr89	0.6398	0.0239393	9.39959	-0.188151
Brf1	0.381412	0.273584	7.47074	-0.0651414
Fgf23	-0.0313646	0.000397281	0.0716139	0.347459
Nisch	0.617258	0.0870883	13.412	0.0149173
Apitd1	0.654588	0.0142657	4.46501	-0.0988617
Sp5	-0.102418	0.0120027	0.502348	0.410176
Rnf157	0.724835	0.255878	5.67138	0.141346
Obfc2b	0.955376	-0.0449132	13.1258	-0.206923
Sirt2	0.220135	0.117842	7.08633	-0.0538909
Atp2b4	0.506253	0.188468	-0.372763	-0.0876425
Gm10941	0.348435	0.068006	7.22811	0.06023
Tubb5	1.08728	0.138433	15.2556	-0.110454
Tmem150b	0.133459	0.0207896	-0.0483637	0.420743
Spire1	0.45947	-0.00701338	0.0750135	-0.265475
S100a7a	-0.0157705	0.0900393	-0.00403555	0.0142335
Mir130b	0.283435	0.0128233	1.66648	0.396533
Mir302a	-0.138823	0.0692497	-0.0476838	-0.204125
Mtf2	0.0172354	0.116334	6.73872	-0.0426403
Gm7337	-0.178747	-0.123082	-0.0892482	-0.135317
Gm14379	0.253947	-0.0723591	3.69006	0.313055
Gm3238	0.0771353	0.014067	-0.0701879	0.0585832
Guca2b	0.262623	0.196435	-0.265771	0.43333
Guca1a	-0.0192293	-0.165574	-0.315516	0.539961
Tmem89	0.152512	0.0869559	-0.0149586	0.122947
1700013G24Rik	0.423006	0.210502	0.694576	-0.345223
Rnf187	0.0518824	-0.124458	7.80062	-0.1769
Gprc5b	0.334629	0.180925	4.42206	0.189393
Aspm	0.178541	-0.0247195	7.40325	-0.16018
Spag1	0.544417	0.123811	0.34629	-0.159869
Gdpd3	0.189812	0.112628	0.0511496	-0.123725
Map3k6	0.912946	-0.048751	5.69049	0.0408058
Atxn7l3	0.971923	0.0114471	11.599	-0.16941
Esrrb	0.142941	0.0290208	-0.0469818	0.688859
Rbp4	0.163782	0.00397019	-0.134914	0.71136
Cd300lf	0.152482	-0.0789493	-0.331879	0.358026
Olfr8	0.0468117	0.0529198	-0.0388446	0.0347459
4930480K15Rik	-0.11977	-0.0628842	-0.0694859	-0.0603552
1700042G07Rik	0.430817	0.136303	-0.0312992	-0.243005
1110032A04Rik	-0.282	-0.258789	-0.419789	0.546083
U2af2	0.479417	0.00987224	13.8679	-0.145542
Sult1a1	0.133429	0.0531846	-0.144455	-0.199712
Cdca3	0.136829	-0.103801	12.5989	-0.246082
Emg1	0.233971	-0.0568497	13.3193	-0.252546
Mrps16	0.228782	0.0150862	6.23642	-0.1861
Zfp317	-0.0460352	-0.0901315	3.3663	-0.157787
Psd4	-0.0747763	-0.0919972	-0.248706	0.330739
Snrk	0.501153	0.08243	5.49348	0.184296
Fzd7	0.413464	-0.0414065	12.1681	-0.179977
Esx1	-0.0113588	-0.00344048	0.199729	0.484796
Esr1	0.0961	0.0305294	3.90749	-0.150328
Ccl21b	0	0	0	0
Uaca	0.203706	0.144891	4.59926	0.0721956
Trim7	0.554017	-0.0122273	2.02021	-0.0317317
Zfp825	0.00688826	-0.0806566	2.12788	-0.0804318
Tctn2	0.482041	0.20591	2.17629	0.0323215
5830415F09Rik	0.389223	0.0451521	7.0393	-0.165308
Btbd1	0.1803	0.085381	5.64002	0.202011
Mir713	0.0147294	0.0771499	0.449159	0.0534864
Nctc1	0.323329	0.10535	-0.173079	0.526007
Mir710	0.0137765	0.0590205	-0.105611	-0.0964686
Uspl1	0.247	-0.0297348	11.5281	-0.0838819
6330408A02Rik	0.0181295	-0.0504582	5.40829	-0.121673
Serac1	0.142912	0.032038	9.07653	-0.317967
Dera	0.307676	-0.117802	3.29885	-0.298884
Nod1	0.810676	0.0950546	2.93761	0.131121
Tnpo3	0.249653	0.0678073	8.32405	-0.030706
Tnr	-0.0538764	-0.0496377	0.00276383	0.0302703
Zfp36	1.23642	0.0341685	14.0397	-0.13022
Zfp35	-0.0210175	0.0725318	6.59631	-0.286298
Zfp26	-0.0937998	-0.131803	6.8805	-0.324089
Gipc2	0.218406	0.26178	-0.0163185	0.121579
Hspa5	0.292053	-0.02816	14.8167	-0.162946
Cbfb	0.47247	0.14063	10.9038	-0.165308
B4galt1	0.312835	-0.216099	12.2915	-0.351035
Tob2	0.981376	0.0520733	22.4721	-0.457355
Trp63	0.035453	0.0788571	-0.115152	-0.0692126
Sp4	0.179347	-0.11636	7.23833	-0.141129
Prom2	0.168076	-0.0113406	-0.0762853	1.57028
Traf3ip2	0.592094	-0.0531444	3.3159	-0.134665
Cnot2	0.341517	-0.0319316	11.7578	-0.0382273
Klrb1f	-0.188288	0.00692121	-0.209204	0.00233052
Fut4	0.0978882	-0.0166208	-0.207164	0.16077
Mapk10	-0.0556058	0.0649225	-0.033361	0.141346
Meis1	0.332841	-0.124458	18.6028	-0.149303
Erf	0.47247	0.0524965	13.6458	-0.100913
Cd6	0.231347	-0.0619312	-0.108308	-0.0624377
Calm1	0.254782	-0.0568497	12.9328	-0.178952
Melk	0.143835	0.0311513	5.74431	-0.0525234
Ly6g5c	0.512364	0.18909	-0.044942	0.148152
Eftud1	0.0137765	0.000264854	4.77102	-0.0504721
A130022J15Rik	0.204482	-0.112654	4.37505	-0.234831
Pds5b	0.151618	-0.120819	5.91607	-0.138394
Upk3b	0.42217	0.217026	0.0641125	0.0547913
Mob3c	-0.164941	-0.0964568	4.68586	-0.384071
Fam46b	0.96414	0.185451	7.48914	-0.0559421
Rnf39	0.306006	0.144957	0.0872745	0.0411789
Rnf146	-0.156294	-0.265313	10.24	-0.240301
Nucb2	0.274788	0.328569	4.83509	-0.0600133
Atp8b3	1.42021	0.254635	0.34153	0.120523
Cfl2	0.739564	0.127383	11.2364	-0.17314
Olfr69	-0.12147	-0.0394746	-0.101531	-0.0739675
Olfr67	-0.0165176	0.00672257	-0.0885903	0.0309853
Olfr68	-0.0642234	-0.0777055	-0.0994913	-0.0351191
Olfr66	-0.0173823	0.052986	-0.0054395	0.0313272
Olfr64	-0.157906	-0.0599994	-0.195583	-0.103617
Gna15	0.380547	0.0995143	0.0457101	0.523955
Notch4	0.0466648	-0.144983	-0.0408403	0.428202
Rpsa	0.331141	0.00911793	10.1057	-0.144516
Mrgpre	0.984923	-0.142032	5.18476	-0.271628
4931403G20Rik	-0.167506	-0.00475046	-0.213283	-0.360544
Mir669a-12	0.0147294	0.00370533	0.00750135	-0.020108
Psd2	0.201918	0.0745299	-0.119232	1.61935
Tmprss9	0.207076	0.0276446	0.150685	0.104517
Runx1	0.762941	-0.0304229	9.32666	-0.251862
Adcy3	-0.201317	-0.115672	-0.258269	-0.0651414
Ppp1r3e	0.394441	0.0583324	6.01081	0.213914
Gm4952	0.00593538	-0.113475	-0.138314	0.00879483
Cd101	0.0345589	0.0546933	-0.146495	0.193806
Selplg	0.00939421	0.0246274	-0.213283	0.10862
Epor	0.390982	0.0744637	1.35636	0.10489
Glg1	0.443011	0.133219	9.06696	0.0404952
Cct6b	0.274759	0.0524965	8.78753	-0.146909
Snord37	1.21812	-0.213081	10.6864	-0.0331617
Srpx2	-0.100747	-0.103867	1.54245	0.134508
Vmn2r35	0	0	0	0
2310050B05Rik	0.579929	-0.082456	0.496931	0.21149
Krt86	-0.159723	-0.0245209	-0.335959	0.52871
Bbs1	0.56007	0.185385	2.28466	-0.0249255
Plch2	0.064853	-0.0178645	-0.237125	0.912687
Cox7a2l	-0.0807704	0.00547881	8.30975	-0.100229
Gm17384	-0.216912	-0.146558	-0.311437	-0.0630902
Trim45	-0.0244175	0.0679398	6.21937	-0.00994563
Olfr819	-0.0355705	-0.0227215	-0.0299834	-0.0207917
Nsun6	0.0380177	-0.0862937	7.26831	-0.21233
Gpihbp1	0.257318	0.0380725	-0.0960255	1.3205
Zfp777	0.530582	-0.00996441	10.4178	-0.00721064
Calml4	0.398764	0.0767266	0.423979	0.0742155
Fstl1	0.564364	0.0305294	9.92508	-0.0583352
Acmsd	-0.0816058	0.0560695	-0.0865284	0.088201
Il1rap	0.257376	-0.107507	4.51273	-0.0695858
Ero1lb	0.173294	-0.0348826	3.53262	-0.0651414
Ncln	0.231347	0.143713	11.4484	-0.16363
Cyp3a57	-0.0495234	0.0759061	-0.151277	-0.040931
Calcoco2	0.164676	0.197056	-0.0115589	0.0435721
Sult6b1	-0.00447049	0.0187253	-0.211923	0.119186
Rtel1	0.103018	-0.119244	5.43217	-0.245056
Mdn1	0.316412	-0.0680319	7.48504	-0.133608
Mff	-0.0252528	0.00101916	7.18992	0.0772924
Ddit4	0.562606	0.0452845	12.6636	-0.199743
Cacna1d	0.0805059	0.17591	-0.120591	-0.267868
Slc31a1	0.0648824	0.00115159	10.7348	-0.187125
Mdfic	0.131671	-0.0275381	8.20683	-0.21233
Nat10	0.890435	-0.0253414	8.27158	-0.18439
Tmem111	0.186323	0.183188	7.18856	-0.135659
Mir222	0.26957	-0.0738678	-0.0435821	-0.108061
Mir221	0.330276	-0.0107187	-0.0060974	-0.107377
1110017F19Rik	0.201918	0.125941	-0.0272195	-0.192906
Shd	0.263459	-0.00104512	-0.205782	0.318494
Tmem217	0.462959	0.223549	4.53111	0.169627
Hipk3	0.293812	0.0599072	10.698	-0.214723
Rsad2	-0.0209293	-0.149509	-0.0899281	-0.108403
Rqcd1	0.213188	0.109055	14.3539	-0.266842
Hk2	0.38657	-0.00832336	13.0958	-0.200085
Amotl2	0.597311	-0.128098	15.5739	-0.197008
Spen	1.00061	0.210303	11.8934	0.0790017
1500015O10Rik	-0.0244175	-0.00550477	-0.18466	0.43162
Paxip1	-0.0608528	-0.209641	11.2044	-0.0947905
Setdb1	0.118759	0.124234	0.978749	-0.00581185
Ddx59	0.513258	0.125121	4.12694	-0.0136749
Fbxw11	0.240082	0.112695	11.8989	-0.053549
Pxn	0.585206	0.12299	6.13826	-0.183023
Chpf2	0.191453	-0.249936	10.5644	-0.182712
Olfr150	-0.153553	-0.000555669	-0.0735875	-0.14722
Olfr697	-0.0598999	-0.0372779	-0.1656	-0.0920242
Olfr695	-0.0434117	0.076528	-0.00747932	-0.0995142
Olfr702	0.0337824	0.0258049	0.00410167	-0.0511246
Olfr1111	-0.126688	-0.0159327	-0.232388	-0.177211
Olfr710	-0.1102	-0.0783936	-0.166279	-0.166302
Olfr700	0.0302941	0.0743313	-0.109032	-0.099856
Olfr1085	-0.0407882	-0.0285573	-0.068828	-0.0596401
Olfr1022	-0.0893881	-0.0710492	-0.166279	-0.175502
Olfr1030	-0.0546823	0.100758	-0.0715477	-0.0623751
Olfr1020	-0.0824411	-0.0108511	-0.0545052	-0.0269454
Olfr1009	-0.0486293	0.0339699	0.00888327	-0.0739675
Speer2	0.00691765	0.0118041	-0.0211221	0.0156636
Olfr843	-0.0659529	0.0295102	-0.080409	-0.0620332
Olfr837	-0.0763587	0.0368547	-0.0620066	-0.10803
Olfr836	-0.0746293	-0.0336388	-0.0994913	-0.0259198
Olfr868	-0.111929	0.043511	-0.0919899	-0.156419
Olfr872	0.00170002	0.0647239	-0.00475956	0.0688081
Olfr866	0.0112118	0.0479045	-0.0545052	-0.128138
Gpr97	1.06385	0.272896	0.926305	-0.25152
Gm4861	0.237488	0.0605291	-0.0892482	0.232655
Parp9	0.152512	-0.0378998	3.15025	0.316132
Gm884	0.00855889	0.156007	-0.291675	0.379843
Zfp748	-0.059094	0.0253154	6.20233	-0.201763
Gm1587	-0.0747175	-0.0613094	-0.203742	0.624122
Gm906	0.0104059	0.0146889	0	0.0183986
1810014B01Rik	0.000835315	-0.00652393	1.10893	0.00475494
Il1f5	0.134294	0.139121	-0.117192	0.416299
Fbxo34	0.0944	0.208172	5.18202	0.0660418
Cadm2	0.060647	0.0104279	0.0109231	0.11207
Aagab	0.154271	0.0868897	6.50289	-0.0760188
Impdh2	0.482876	-0.138459	3.59805	-0.284899
Impdh1	0.826211	0.102598	9.037	-0.302303
3110001D03Rik	-0.0703352	-0.070983	4.78057	-0.114525
Gnai3	0.346735	-0.0187513	8.9995	-0.0637739
Sema6d	0.189782	0.130335	6.19347	0.148152
Col2a1	0.43857	0.00938278	0.136384	2.48201
Ephx1	0.887782	-0.188984	8.03441	-0.237566
Olfr71	0.272135	0.164926	-0.00267567	1.60708
Olfr70	0.2973	0.0921698	0.100917	0.58835
Alyref2	0.466417	0.0678735	5.30265	-0.144516
Igfbp2	0.578258	0.180303	8.01395	0.303172
Igfbp1	-0.0539057	-0.127409	-0.166937	0.854104
Tpra1	0.818429	0.107679	10.8711	-0.188835
Bub1b	-0.0564999	-0.164886	4.97755	-0.119995
Chn2	0.0119589	-0.213968	5.56917	-0.0620958
9830147E19Rik	-0.0260294	-0.0352136	0.642044	-0.00205124
Bin3	0.377953	0.157516	6.45997	-0.0821725
Hist1h1c	0.78727	-0.0305554	9.46228	-0.17143
St14	0.247059	0.118464	-0.0756274	0.697064
Lgmn	0.355382	0.12086	5.73887	-0.131588
Snrpa	0.194971	-0.081146	7.29557	-0.277067
4921539E11Rik	-0.0902822	-0.0217685	-0.160818	0.363496
Ttll11	0.410035	0.0524965	8.29066	0.0462757
Rapgef6	0.444712	-0.132557	8.58374	-0.24027
Ubac2	0.251353	0.183942	8.15367	-0.136684
Srsf6	0.203647	-0.0106525	11.4736	-0.0188031
Ftsj2	0.341517	0.00479071	4.7281	-0.13022
Murc	0.937276	0.120039	5.32924	-0.154741
Nudt12	-0.0746881	0.0458402	0.886079	0.0946653
3110082D06Rik	-0.133635	-0.0247195	-0.123333	-0.00379191
Phospho2	0.228812	0.100202	5.44919	-0.108403
Col20a1	0.449035	-0.099474	-0.0762853	-0.0947905
Cldn16	-0.337488	-0.103113	-0.289613	0.0138916
Vmn1r42	0.0224824	0.0236744	-0.137656	0.0555063
Vmn1r43	0.0745117	0.0897745	-0.137656	-0.0272873
Actrt1	0.0268059	0.0787909	-0.240569	0.0905941
1700031F05Rik	0.00259412	0.0374766	-0.0102211	0.155362
Gm5128	0	0	0	0
Maf1	0.400435	0.100401	14.0513	-0.137058
Gpr173	0.090853	-0.104489	5.77842	0.772647
C1galt1	0.221059	0.0949222	4.96867	0.137958
Entpd7	0.169776	-0.159606	4.97961	-0.127175
Elovl5	0.129971	0.0619715	4.93597	-0.087953
Trpm8	-0.329164	-0.415047	-0.742741	0.213726
Trim2	0.129941	0.0576443	3.03644	-0.202447
Mdh1b	-0.0478234	-0.101737	5.5303	0.0370765
Cpb1	-0.0538764	0.0458402	-0.144455	-0.116918
Rmst	-0.0356881	0.0040364	-0.0647043	0.431962
4930470P17Rik	-0.0157411	-0.0672114	-0.18398	0.156325
Snora78	0.4595	-0.0247195	8.80183	0.023806
Olfr75-ps1	0.00256473	0.0478383	0.169723	0.0316691
Mir128-2	-0.0660116	-0.008522	-0.217385	0.463321
4930479M11Rik	-0.027847	-0.0731797	-0.216025	0.105916
Mir138-1	-0.0217646	0.0920374	-0.168319	0.282412
Tmem181b-ps	0.0208117	0.00734445	0	0.0183986
Syt3	0.178512	-0.0878024	0.0198064	0.783245
1110012J17Rik	0.209729	0.08112	9.62586	0.0473014
Per1	1.06987	0.0548919	8.51083	-0.350009
Slc25a39	0.292023	-0.142654	10.6169	-0.286639
Med6	-0.0616881	-0.02685	4.20669	-0.200738
Zswim7	0.175023	0.0782352	6.51313	-0.121021
Mir467a-5	0	0	0	0
Tmod1	0.530582	0.217714	2.19197	0.452754
Gm4792	0.0431766	-0.0964568	-0.11717	0.986624
Hck	0.257406	0.0510541	0.081835	1.11203
4932415G12Rik	0.153347	-0.0444237	11.1233	-0.166675
Sulf1	0.216676	0.0311513	3.81206	-0.116918
D330028D13Rik	0.612935	-0.232428	0.725239	0.0626231
4930405P13Rik	0.148188	0.00246157	-0.151277	0.170653
4930405D11Rik	-0.080741	0.105284	-0.0408624	0.115457
Tmpo	0.840999	0.136991	17.5178	-0.0750244
Xlr3b	0.0225412	0.00295102	0.0177225	0.0637113
Gm10754	-0.24467	0.0796776	-0.128773	0.0735318
Fhl4	0.177618	-0.0605551	9.11605	-0.223239
Sms	0.108265	-0.0723591	5.34628	0.00947857
Arhgef1	0.611264	0.0743975	5.61071	0.0531132
Blzf1	0.203647	0.0260698	8.25318	-0.211988
NA.2	0.43347	0.270567	0.00344377	0.251737
Znrf3	0.1221	-0.188296	6.33457	-0.198376
Slc25a18	0.33457	0.0400706	-0.0578829	-0.140787
Rfx1	0.419576	0.0400044	7.5273	-0.10977
Snx3	0.457682	0.0327923	9.06631	-0.208601
Kif1b	0.488929	0.176664	12.4932	-0.167701
Zc3h14	0.412629	0.0459064	6.56902	0.0268515
Capn1	0.582553	0.00341452	7.24447	-0.0614121
Grin1	0.173265	-0.00248753	-0.00471549	0.574707
Lpar2	0.483711	-0.0568497	0.216793	-0.215749
Prrc2a	0.441223	0.0481693	12.8872	0.0145754
Nkain4	0.0492589	-0.0781288	0.11456	0.89634
Kif7	0.289547	0.138301	3.33768	-0.0392216
Snx11	0.253023	-0.0788169	5.27405	-0.292762
Zfp704	0.207106	-0.0561616	6.35637	0.0258259
Spint4	-0.226511	-0.0178645	0.00210593	0.130747
Taf7l	-0.0642528	0.138301	-0.0851685	0.144764
Fbxo44	0.219241	-0.075244	0.135682	0.981869
Ccdc59	0.129941	-0.0525225	8.39154	-0.0644576
Mrgprx2	-0.144906	-0.0225228	-0.132194	-0.123041
Pm20d2	0.0684	-0.0797698	0.197009	0.472862
Pnldc1	0.367576	0.169187	-0.0135988	-0.114867
Zfp382	-0.0564705	-0.0210142	3.56465	-0.161889
2310022B05Rik	0.525364	0.0502998	9.03562	-0.0920555
Klhl5	-0.0504175	0.117842	-0.18262	-0.090688
Tspan1	0.415253	0.146466	-0.00677734	-0.0344667
Cd163l1	-0.105906	0.156007	-0.126053	0.15906
Prorsd1	0.156865	0.102333	2.53615	-0.0770444
Rsph6a	0.468176	0.177974	-0.141056	-0.0215067
Ccdc81	0.0198589	-0.0107849	-0.205124	-0.0763606
Megf6	-0.125017	-0.183214	-0.18602	1.45137
Rnls	0.121323	-0.0482615	2.1606	-0.176527
Slc18a2	-0.0122529	0.075218	-0.18126	0.600626
Commd8	0.0501824	-0.0202599	6.22277	-0.135317
Spsb4	0.145535	-0.0950806	4.17535	-0.0297117
Ndufb3	-0.0105234	0.0634801	10.1786	-0.218794
Mrpl16	0.378817	-0.101737	4.66539	-0.202105
Prelid1	0.471576	0.0944328	13.1544	-0.196666
Olfr656	-0.0399529	-0.0203923	-0.137656	0.00950987
Olfr1273-ps	-0.111929	0.043511	-0.0183804	-0.0276292
Wdr74	0.203735	0.0610848	3.72003	0.011903
Olfr1262	-0.0121941	0.0324613	-0.0626865	0.0200767
Magee1	0.189782	-0.023899	2.43938	-0.100229
Olfr33	-0.0330058	0.00308345	-0.136296	0.00167807
Olfr641	-0.0980646	-0.0460648	-0.0197402	-0.130189
Olfr1233	-0.202153	-0.0577365	-0.318258	-0.198686
Olfr1228	-0.116282	-0.0526549	-0.232388	-0.020823
Olfr603	0.0216765	0.0345255	-0.00954117	0.0456546
Olfr686	-0.1345	-0.0151784	-0.168999	-0.0862437
Scnn1g	-0.0139823	-0.0305554	-0.217385	0.279335
Sdcbp	0.0319354	-0.0605551	6.94457	-0.20484
Cacna1s	0.184565	-0.0223904	0.11864	0.992435
Mir187	0.0692059	0.0122014	-0.11513	0.390721
Mir186	0.112647	-0.0159327	-0.0483637	-0.19561
Mir467d	-0.0720646	-0.0298673	-0.0953896	-0.095443
Mir185	0.231376	0.16273	-0.067424	-0.26072
Mir184	0.0441588	-0.00790012	-0.0735875	0.331143
Wdr43	-0.00792932	0.0128233	10.4444	-0.127827
4933424B01Rik	0.280841	0.188336	11.7612	-0.0532071
Phf21a	0.651129	0.096497	13.1707	-0.0882949
Oit1	-0.0946645	0.083383	-0.250088	0.301805
Dgkg	0.0952353	-0.0480629	0.0157267	0.742345
5033411D12Rik	0.252218	0.0201677	9.57951	-0.192222
Atp12a	0.0198001	-0.100228	-0.176479	0.826164
Cds2	0.34587	0.0936122	7.86809	-0.0818306
Med15	0.403088	0.0951209	8.80457	-0.120679
Lrpprc	-0.110288	-0.0619975	10.9181	-0.233806
Shmt2	0.629423	0.285322	9.36686	0.183923
Rapgef3	0.768129	0.125319	1.92686	1.15358
Hivep2	0.75167	-0.0135373	17.3596	0.346434
Nat3	-0.158829	-0.000357028	-0.249408	-0.0286861
Nat1	-0.0295764	0.0193472	-0.104931	0.23539
Nap1l4	0.393576	0.0164624	7.06928	-0.236509
Phlda2	0.129106	0.0494793	0.0504697	0.629934
Meis2	0.935517	-0.100228	20.5814	-0.0477684
Mark2	0.619017	0.263289	10.379	-0.0920555
Emd	0.177647	0.178795	5.51326	0.452412
Fli1	0.0397765	-0.0349488	-0.236467	1.45616
1700058G18Rik	0.112588	0.107613	-0.18534	0.200954
Prdm14	0.124782	0.0971851	0.0245659	0.585647
Gm13139	0	0	0	0
Trmt2a	0.355353	-0.0891123	16.537	-0.328875
Spam1	-0.0200352	-0.0298673	-0.150597	-0.0126493
Fgf8	0.135159	0.0120689	0.167705	0.866722
Dsg4	0.0718001	-0.148622	-0.0517414	-0.0978674
Syt14	-0.179641	-0.176624	-0.138994	0.127702
Ddhd1	0.213188	0.0135776	9.20124	-0.0276605
Tssc4	0.506253	-0.10531	6.84098	-0.280828
Odf3	0.240918	-0.00399615	-0.0762853	0.300779
Becn1	0.242647	0.0870883	6.23506	-0.159869
Isg20	1.17136	-0.176558	2.39714	-0.298884
1190007F08Rik	0.268647	-0.197837	0.270641	0.509628
Lgals8	0.402223	0.0752842	6.77145	-0.120337
[truncated: 19,022 more rows]

## Sheet: GFP-H3.3 expressing cells
Gene symbol	H3.3	GFP	H3K4me3	H3K27me3
1700022A21Rik	0.287412	0.281221	0.138786	0.212593
Hyi	0.839977	0.829372	1.05829	-0.153926
Gm6578	-0.291242	-0.306642	-0.294	-0.106795
Lrrc1	0.569623	0.931948	2.63479	-0.039157
Cenpc1	0.633501	0.995826	2.77427	-0.0740545
Cenpa	0.327669	0.65611	3.90759	-0.0459262
Ptch2	0.530991	0.665888	0.0311862	0.613411
Klf4	1.39467	2.1603	10.0825	-0.0439691
Cdk5rap3	0.751877	1.13951	2.0124	0.0231166
Ank3	0.254497	0.738118	1.36393	-0.0673851
Yipf2	0.77746	0.928327	3.12882	0.112966
2610203C22Rik	1.08492	1.71857	0.495849	-0.0841315
Plxdc2	-0.102078	-0.107766	0.34595	0.244835
Paqr8	0.480332	0.932383	1.6383	-0.175286
6030422M02Rik	-0.154615	-0.299278	-0.130434	0.117279
Snord87	0.491672	0.951189	6.83898	-0.0117809
Drd4	0.358885	0.208098	-0.216455	0.687918
Drd3	-0.0968771	-0.249475	-0.0268103	-0.189676
Rad23a	0.997925	1.15084	4.08353	-0.150918
1700029H14Rik	0.286736	0.274824	-0.142845	-0.203514
Lrrc15	0.567408	0.645657	0.0891827	0.211442
Mtfmt	0.5709	0.452286	1.48325	0.149467
Ttc8	0.128957	0.327162	2.62891	-0.0111285
Vps26a	0.824796	1.39172	6.6995	-0.0361485
Cldn10	0.0592776	0.0774935	-0.0893487	0.270906
Mtmr2	0.302424	0.427107	4.25496	-0.120334
Arfgap2	0.993747	1.30981	3.42594	-0.220912
Cops4	0.18985	0.436667	3.381	-0.0102766
Stoml1	0.595892	0.600586	1.91855	-0.153174
Lelp1	-0.118113	0.0707823	-0.245129	0.203168
4930547C10Rik	-0.165618	-0.253869	-0.163001	-0.00115123
Tsfm	0.40255	0.406104	2.56767	-0.0710459
Commd5	1.98109	3.05819	5.91415	0.0624271
Sar1b	0.341742	0.524179	3.45725	-0.0680374
Ear5	0.00887201	0.0016417	0.0169116	0.224727
1700014N06Rik	-0.0550056	-0.143592	-0.141464	0.229992
Ubqln2	0.288952	0.42281	3.08315	0.178048
Dnajb1	0.865137	1.60368	6.66689	-0.0142368
Lrp10	0.87844	1.14468	3.119	-0.0635246
Taf15	0.645612	0.877968	5.8562	0.0474842
Poteg	-0.0662621	-0.243971	-0.015048	-0.117325
Atp13a2	0.522889	0.438091	1.18406	0.129413
Eif3k	0.522119	0.672382	2.45232	0.0133389
Klk9	0.131004	0.223379	-0.301179	-0.259571
Satl1	-0.120076	-0.191754	-0.265975	-0.196445
Rad21l	-0.0733409	-0.15349	0.0507762	0.109105
Pigb	0.567745	0.506483	3.72642	-0.0398094
Cyp39a1	0.347798	0.603555	3.85479	-0.0467781
Mrpl14	0.939849	0.906648	5.54006	-0.35328
Ppp1r14a	0.397264	0.352776	-0.0242149	0.043524
Tyk2	0.744883	0.456897	1.52754	-0.0824277
Ciao1	0.695163	0.724599	4.96074	-0.0756585
Mrps7	0.937971	1.1239	7.97356	-0.225525
Gm16515	0.996986	1.58082	3.22133	0.0611224
Thop1	0.856951	0.839149	1.77449	-0.106995
Ndst4	0.0968869	0.529683	1.61685	0.0635783
Emid2	0.43385	0.0392297	0.00969122	0.943229
BC005537	1.07494	1.58598	9.22292	-0.00576381
Atxn2	1.18939	1.4324	7.13419	-0.115169
Defb44-ps	-0.0285684	-0.0848805	-0.0313107	-0.0145899
Junb	3.71689	4.37835	11.0568	0.116327
Ky	-0.0219119	-0.10919	-0.292054	0.658286
Cyp2c54	0.00494766	-0.0515656	-0.00588114	0.057661
Tgm4	-0.00366114	-0.0339906	-0.254903	0.311069
BC046331	0.426856	0.349155	4.40093	-0.120434
Rassf7	1.74331	1.30541	1.85338	0.17504
Med19	0.467451	0.682497	3.96364	-0.00792043
Tmem35	0.00230984	-0.108973	-0.176061	0.367978
Narfl	0.612011	0.364871	2.20464	-0.0681372
Gm4956	-0.142166	-0.198344	-0.101718	0.0171993
Als2cl	0.524935	1.08278	0.106136	0.187174
N6amt1	0.285112	0.401927	2.32068	-0.0740545
Mocs3	0.507792	0.39005	5.31071	0.0041137
Gaa	0.643312	0.917319	1.06413	0.14606
1810041L15Rik	0.167938	-0.355914	-0.539778	1.37895
Dvl1	0.961423	1.22823	4.31162	-0.118277
S1pr3	0.191558	-0.162518	-0.256891	-0.165508
Polr2a	1.81222	2.04971	8.63704	0.162154
Flywch1	0.329631	0.829155	2.98346	0.0474842
Ncapg2	0.278972	0.371582	3.64559	-0.178194
Gm11757	0	0	0	0
Defb1	-0.216361	-0.369529	-0.140857	-0.250445
Ngb	-0.0161098	0.0521937	-0.302518	0.332128
Slc13a2	0.480163	0.444682	-0.0385726	-0.00521122
Dio2	0.108829	0.0949718	0.338163	0.098376
Dhfr	0.425748	0.66567	4.3566	-0.192684
Psmb6	0.245794	0.475703	2.9483	0.169975
Relb	0.671026	1.10654	1.51582	-0.00867257
Dgat1	1.31561	1.66623	3.82867	0.177849
Kcnh1	0.0986802	0.125535	-0.0958787	0.514736
Tbc1d2	0.531929	0.780993	2.04627	0.302596
Zfp935	0.0394025	0.0399055	0.46596	-0.0327408
Spata7	0.380375	0.440409	2.60222	0.227636
Tmod3	0.74693	1.126	2.73647	0.202516
Bphl	0.356754	0.556166	1.56335	-0.262679
Eml1	0.800321	0.765712	-0.155863	-0.369827
4932425I24Rik	0.0531378	0.177318	0.214991	-0.0110287
Gm13363	0.579687	1.03991	6.35996	-0.0741543
4931428L18Rik	-0.148475	-0.228255	-0.0378822	-0.0452739
Trip13	0.581734	0.635108	4.31815	-0.115169
Gm9839	-0.0101487	-0.0101152	0.0951469	0.00150427
1700001G17Rik	0.659769	1.33158	3.4944	-0.188072
Wdfy1	0.478369	0.433915	3.58301	-0.0513907
1700003F12Rik	0.824627	0.659949	0.562322	-0.231542
1700008F21Rik	-0.0486968	-0.0485962	-0.0163042	-0.013738
Casp14	-0.123314	-0.0559832	-0.231462	-0.113012
Mmp3	-0.113767	-0.104893	-0.0463172	-0.00556426
Rrbp1	0.817464	0.905224	4.82645	0.0206606
Zan	-0.0655766	-0.331604	-0.203437	0.646804
Olfr1508	-0.0803351	-0.120175	-0.11279	-0.0260714
Slco1b2	-0.140035	-0.172175	-0.0482638	-0.15824
Dda1	0.773968	0.641698	2.77422	-0.309058
1700008P02Rik	-0.135003	-0.158873	-0.132339	-0.136228
Ccdc54	-0.150437	-0.116554	-0.153226	-0.0794192
Spc25	0.203237	0.229656	3.04344	0.0331937
Magohb	0.445107	1.10774	3.81439	0.0459799
1700031A10Rik	0.0724118	0.367405	0.0722712	-0.171325
Stac	-0.0359005	-0.018154	-0.203395	0.0224642
Fbxw5	1.10197	1.39457	2.75922	-0.181502
4921507P07Rik	0.203923	0.223379	-0.0554841	0.510875
Krt34	-0.147536	0.0251554	-0.177358	0.325459
Il31ra	-0.0127021	-0.0840112	-0.0398288	0.908332
Dnttip1	0.708297	0.762308	3.59149	0.0352505
Rbm34	0.475468	0.6339	3.45595	-0.0611684
Myh8	-0.237513	-0.220337	-0.021578	0.0277292
Zfp747	0.181146	0.223065	0.675153	0.0690428
Gpsm1	2.19857	2.35005	1.8116	-0.215095
Cdkal1	0.315558	0.391595	3.03691	-0.0785673
Gm6696	0	0	0	0
Mir741	-0.0122798	-0.00374184	0.13619	0.147311
Mir804	0.245203	-0.116674	-0.265368	0.597317
Slc4a10	-0.124	-0.0903846	0.0325254	0.26865
Mup16	-0.00912538	-0.00912538	-0.00912538	-0.00912538
Gprin1	0.120771	-0.128214	-0.241236	0.498642
Nudt7	0.0602165	-0.238587	-0.191026	-0.109052
Nts	-0.169542	-0.103686	0.1166	0.0885983
Vps45	0.617297	0.808707	3.51135	-0.0542995
Rab38	-0.0915072	-0.139415	-0.102367	0.27251
Megf8	0.903939	1.47879	2.95284	0.328667
Plcl1	0.34669	0.960749	3.05447	0.0488887
Lce1a2	-0.137134	-0.144364	-0.129094	0.246638
Prame	-0.0660932	-0.130507	0.112058	0.384271
Tada3	1.07886	1.02902	6.41078	-0.144901
4930594C11Rik	-0.152484	-0.297516	-0.322674	0.0504927
Tdpoz1	-0.011172	-0.0192405	-0.00847653	-0.0174986
Dicer1	0.452101	1.15579	4.43155	0.00336157
Aarsd1	1.00517	1.36094	2.99194	-0.0634248
Diras1	0.7767	0.979096	0.260535	-0.198348
Rasl10a	0.362556	0.36772	-0.374872	-0.450551
Car7	0.274541	0.148831	-0.349443	1.03418
Atg5	0.65653	0.979217	5.38107	-0.0947612
Fam129b	2.1694	3.1336	9.60152	-0.219508
Oas1e	-0.0369238	-0.133042	-0.269219	0.191134
Brcc3	-0.0461336	0.191609	2.52139	0.257168
Gm5916	-0.204936	-0.237043	-0.121267	-0.152223
Ablim2	0.890467	0.872464	0.098957	1.19007
Cacna1g	1.00893	0.60102	0.203878	1.92326
Nmur1	0.267547	0.190281	-0.191716	0.573049
Reg3g	-0.226341	-0.24991	-0.239897	-0.191832
Rbp1	-0.0805041	-0.136011	-0.0131015	0.0155953
Vamp5	0.917759	1.58345	1.5275	-0.317431
Asxl1	1.16611	1.53101	7.33231	-0.106043
Pa2g4	1.00867	1.69998	6.22174	-0.261374
Rfx8	0.0815372	0.00229362	-0.126499	-0.0337923
Bcr	0.836738	1.30684	2.41578	0.0184042
Zfhx3	1.86067	2.64404	6.37427	-0.122137
Ap2a2	1.14794	1.54509	3.36145	0.00797415
Kpna1	0.473506	0.965263	4.24779	0.00346134
Apoc3	-0.193332	-0.312918	-0.482389	0.281989
Aspa	0.118039	0.478117	0.269095	-0.0071683
Vps35	0.751962	0.992856	8.53017	-0.0619206
Abhd3	0.0492134	0.0183475	0.229998	0.582474
2610017I09Rik	-0.00357668	-0.107428	-0.144101	0.739662
1110017D15Rik	-0.0555124	-0.0934745	-0.333787	-0.0499862
Hlx	1.00193	1.36654	6.52288	-0.0985219
F8a	0.539262	0.437656	1.04657	0.700152
Gad1	0.120855	-0.144702	-0.168233	1.46062
F5	-0.0938916	0.168627	-0.166935	0.159798
H2-Bl	0.2388	0.224272	0.100987	0.380511
Eif2s2	0.295345	0.485046	5.77606	0.0764644
Pfdn1	0.342765	0.256694	2.93718	0.000353034
Zcrb1	0.440845	0.738118	7.4874	-0.185915
Slc22a4	0.813371	1.77991	2.6543	-0.104738
Fancl	0.130234	0.213602	2.21446	0.0589657
Nudcd2	0.254666	0.444802	6.93413	-0.0892967
Cib2	0.349844	0.26384	0.168716	0.109758
Zmynd19	0.402381	0.49603	2.81855	0.178048
2610002M06Rik	0.0867382	-0.00111035	1.22061	0.381163
Rplp2	0.35206	0.75352	4.64208	-0.0716983
Ncs1	1.0259	1.7091	3.03683	-0.202861
Pim3	2.29656	2.61203	7.72519	0.0195094
Cxxc5	1.41096	1.92415	4.65571	0.275972
A2ld1	0.370142	0.56068	3.21025	-0.0512909
Stk24	0.520673	0.892139	5.61241	-0.183006
Shisa2	-0.168941	-0.0690677	-0.314888	0.730337
Med8	0.376028	0.559135	4.52017	-0.0871401
Gys2	-0.273076	-0.223089	-0.103058	-0.102283
Boc	0.60297	1.34807	1.05894	0.420473
Ncoa7	0.823688	1.4723	4.53842	-0.167664
Mir344f	-0.195811	-0.105883	-0.036543	-0.0541997
Mir3102	0.237016	0.339136	-0.243873	-0.443682
Mboat4	0.0167207	0.0673784	0.0435973	0.0847378
Naip2	0.00563315	-0.0334354	0.353819	0.0513446
Sema4c	2.86822	3.38779	6.86043	-0.00370696
Klra2	0.070703	0.0716754	-0.01306	-0.0358492
Dusp2	2.01751	2.68813	2.19223	-0.2704
C1ql1	0.72237	0.370037	-0.0339891	0.931748
Slc16a2	-0.0979849	-0.242112	-0.0711395	0.449254
Fgf1	0.0203917	-0.293678	-0.360515	0.358752
Fgfr1	0.893537	1.33103	5.92851	-0.0567554
Kif5b	0.67802	1.34983	8.04855	0.0573617
4933433P14Rik	0.666679	0.615095	5.41822	-0.303693
Nlrp2	-0.134233	-0.222316	-0.304423	0.0884985
Dstyk	0.992038	1.5673	3.5674	0.112114
Fbxw15	-0.0347083	-0.0989548	-0.104963	-0.0890972
Eri2	0.341057	0.562998	3.49444	0.0568091
C1qtnf4	0.361617	0.171258	-0.292095	0.482548
Kynu	-0.0886061	-0.176689	-0.0509007	-0.132567
Col4a1	2.06927	3.11393	8.81297	-0.0712455
Csn2	-0.0387171	-0.103131	-0.0117623	-0.0822282
Ddx43	0.0389803	-0.105449	-0.0313522	0.0368545
P2rx6	1.35339	2.22374	0.823672	-0.0612682
H1fnt	-0.265396	-0.368443	-0.468073	0.0265779
Abcb6	1.46776	1.88326	2.29066	-0.135023
Ccdc86	0.0914325	0.615095	3.58496	-0.283938
Atp6v1d	0.441013	0.81904	7.89801	-0.0991742
Atp6v0a1	0.526982	1.07663	3.12942	-0.209431
Nudt5	0.505914	0.721195	6.74253	-0.0261712
Tekt5	0.16836	-0.0722544	-0.174763	0.440129
Prl4a1	-0.092446	0.0953097	0.150506	0.0795727
Prl	-0.0348772	-0.000893042	-0.00527379	-0.0276755
Eif2ak2	0.59376	0.859162	2.58328	-0.224673
Hspa14	0.241447	0.423582	4.45045	-0.0559035
Mob4	0.483402	0.780776	4.95421	-0.0590118
Cmpk1	1.06291	1.58972	4.43743	-0.0345444
Apeh	1.09643	1.29762	2.6485	0.0377065
Cdkn1c	0.344812	0.161046	-0.0874022	0.63101
Gpr174	-0.296274	-0.311808	-0.172126	0.058866
9130024F11Rik	1.28619	1.5067	6.95817	-0.223368
Orc2	0.309249	0.51626	4.72612	-0.131163
Gm5148	0.117701	-0.0416916	-0.325311	0.629306
Morn1	0.581734	0.659514	3.94016	-0.0361485
Adss	0.42771	1.11532	5.45472	-0.0498864
Gdi1	0.644251	0.584966	2.13423	0.358752
Grm3	-0.0571367	-0.129083	-0.11932	-0.0390572
Optn	0.948374	1.42624	3.44812	-0.12655
Wfikkn2	0.426603	0.284722	-0.316185	0.342106
4930534B04Rik	0.0988491	0.491202	2.92287	0.0384586
Csrnp1	1.0537	1.56454	2.38974	0.209285
4932418E24Rik	0.267462	0.239312	-0.283619	0.480291
Onecut3	0.961085	0.667747	0.0506932	3.25427
Defb15	-0.246639	-0.262004	-0.257499	-0.0999263
Defb11	-0.0915072	-0.196365	-0.196865	-0.023815
Defb7	-0.05586	-0.0962027	-0.0612823	-0.0677381
Ccdc151	0.505914	0.574754	2.32003	-0.0360487
Wdr78	0.644419	1.04012	4.3025	-0.0977697
Syt7	0.482209	0.194458	-0.0203218	1.47491
Nlrp4a	-0.109673	-0.0521208	-0.104314	-0.0283278
Heg1	1.0149	1.2257	2.90977	-0.202761
Zfp426	0.338926	0.943608	3.34649	-0.0146896
Klhl36	0.565361	0.627407	0.675719	0.450006
Abi3bp	0.263876	0.250321	0.439191	0.111362
Paqr6	0.294839	0.70601	-0.237343	-0.341799
Gm3286	-0.0202974	-0.0120947	-0.0365015	0.012886
Agbl1	-0.0501424	-0.227483	-0.106951	-0.0619206
Odf2	0.877333	0.907976	3.77396	0.00250966
Lats1	0.558113	1.31222	8.00418	-0.25977
Apoh	0.0276393	-0.221882	-0.318132	0.278328
Anxa3	0.713498	1.34467	5.97807	-0.0733024
Ropn1l	0.953237	1.63523	2.12186	-0.11226
Rasgef1b	0.160427	0.0168025	-0.0854556	0.378707
Zfp212	0.34669	0.895664	4.20735	-0.198049
A630007B06Rik	0.276841	0.418633	0.0768131	-0.0817754
Spata2	1.42128	1.71417	4.83886	-0.0635246
Fam134a	1.26385	2.02958	5.93954	-0.208978
Olfr78	-0.0925305	-0.213626	-0.0547938	-0.0625729
Acaa1a	0.829997	1.06289	2.88701	0.0528489
Chmp5	0.555381	0.763297	5.94417	-0.0840318
Slco1a5	-0.195041	-0.193733	-0.208628	-0.214696
Card10	1.70238	1.27396	-0.212604	1.30153
Gdf10	-0.12323	-0.292133	-0.139559	1.23419
Cdk9	1.48687	1.91107	5.23377	-0.0264705
Krtap16-5	-0.182592	-0.198561	0.141381	-0.0579604
Snx18	0.643227	1.03957	5.64043	0.0335467
Sp7	1.6194	1.25549	0.0311447	0.506815
Icam4	1.15391	1.08773	0.416357	0.262433
Cmtm6	0.498836	0.665236	1.61097	-0.0664334
Sin3b	0.145077	-0.0549934	2.6693	-0.074254
Fcgr2b	0.0186829	0.093982	-0.124553	0.128761
Snord70	0.2985	0.219323	0.471151	0.0879459
Snord11	0.0573999	0.213384	0.284101	-0.0458264
Ppm1h	0.0407735	-0.086546	0.561673	0.023769
Ralgps2	0.755032	0.776165	1.52689	0.133373
Lrriq1	-0.135087	-0.142385	-0.0163457	-0.0215586
Tatdn3	0.440929	0.656545	4.19628	-0.132667
Foxred2	1.48056	1.33607	0.0435143	0.513585
Rfx3	0.597854	1.1316	6.89109	-0.0202539
Bicd1	0.124949	0.672816	2.04172	-0.191932
Dpm2	0.63828	0.67622	3.03817	-0.28093
Rom1	1.14802	1.00792	1.60119	-0.156083
Rock2	1.93973	2.98354	8.67808	0.11041
Styk1	0.0744585	0.165995	0.128321	-0.0938095
1700007K13Rik	0.281789	0.391474	0.997013	0.361109
Ydjc	0.720408	0.668857	1.06024	-0.149414
Tmem50b	0.379014	0.537915	1.16711	-0.113012
Fnip2	0.503783	0.939094	3.79744	0.0998803
Tchh	0.122132	-0.0304661	-0.0534961	0.839289
Slc6a18	-0.242029	-0.288294	-0.347496	0.189231
P4ha2	0.666679	1.11137	1.7328	0.0420197
Col4a5	-0.0512502	0.129711	0.755901	0.290562
Snora41	0.75307	0.993629	4.20869	0.0103303
Lcp2	-0.234612	-0.338967	-0.102409	-0.140288
Por	0.722624	1.23989	2.67977	0.0247206
Avil	0.459527	0.701931	-0.499383	-0.521398
Fabp5	1.21472	1.23813	2.47512	-0.00726808
Rac1	0.69107	1.07861	5.32113	-0.131915
Ppme1	0.194027	0.708883	3.26371	-0.0489347
Nelf	0.661309	0.391137	2.43204	-0.430044
Enah	1.34452	1.91295	2.73452	0.454818
Slc5a12	-0.0306994	-0.151727	0.0664315	0.141094
Smpdl3a	0.0499834	0.321006	0.530404	0.0565098
Alas1	0.633416	0.81706	2.05868	-0.0581599
Creb1	0.872301	1.14688	6.73077	-0.0392568
Ints4	0.12631	0.380055	2.05937	0.0598177
Cpne8	0.684676	1.18722	4.82057	-0.257514
Wrn	0.405366	0.637522	4.75739	-0.282434
Cttnbp2nl	1.05959	1.53046	5.32502	-0.103134
Olfr961	-0.195811	-0.154697	-0.0176434	-0.182607
Olfr730	-0.156324	-0.188229	0.0488296	-0.112713
C1ql3	-0.0271129	-0.056973	0.042907	0.450758
Grin3b	1.14735	0.928303	-0.286904	-0.137579
Cryl1	0.253558	0.159284	0.350533	0.302695
Olfr891	-0.0893761	-0.16206	0.064485	-0.0115813
Olfr90	0.0249072	0.12411	-0.110195	-0.0398094
Olfr1254	-0.0934693	-0.117206	-0.00981573	0.0111822
Olfr1261	-0.0366704	0.0534246	0.233284	0.00516516
Olfr1387	-0.270006	-0.350289	-0.264677	-0.0452739
Ogfrl1	0.454148	0.580138	0.802177	0.199408
Tgfb2	1.13464	1.80069	4.75479	-0.0316357
Pnliprp2	0.063202	0.130701	-0.0476564	0.0231166
Snx1	1.21472	1.64491	6.27394	-0.264083
Dnmbp	0.31138	0.501751	-0.153226	-0.158439
Fbxo18	0.792219	1.61995	5.11713	-0.192032
Pnpla6	0.961423	1.39908	3.99033	-0.0590118
Crhr1	0.128788	-0.193081	-0.295339	1.67021
Crat	1.06351	1.39655	5.49901	-0.281782
Cr2	0.0643942	-0.0965406	0.201973	0.296778
Ifna9	-0.046988	-0.135239	-0.00657149	0.245886
Dnase1l1	1.04731	1.44536	3.53345	0.449154
Josd2	0.398288	0.337495	1.78037	-0.0856358
R3hcc1	0.405366	0.889725	2.28154	-0.114516
Nono	0.286051	0.476355	4.52475	0.523861
Aebp2	1.04739	1.60785	7.17848	-0.287799
Dpysl5	0.412361	0.197427	-0.0496445	1.26523
Klf1	0.969187	0.635204	0.69328	0.419422
Adsl	0.393941	0.586391	3.83061	-0.192984
Rab3b	0.282812	0.0751761	-0.203437	0.0442761
Zranb3	0.538323	0.729331	5.81645	-0.0459262
Itfg3	0.91298	1.14644	2.79446	0.0573617
Kcnma1	0.310273	-0.10919	-0.235355	1.36947
Gngt2	0.615851	0.426431	-0.170221	0.183966
Farsa	0.605101	0.446782	3.58825	-0.0117809
Ublcp1	0.611241	1.39645	4.53128	-0.0854363
Car11	0.485617	0.375541	0.431364	0.599121
Bhlha15	0.364772	0.141468	-0.286214	-0.246784
Calb1	-0.161525	-0.144147	-0.0509007	-0.0140373
Tspan5	1.02726	1.99397	2.86548	0.0686437
Gpbp1	0.802621	0.954158	5.07089	0.213145
1700037C18Rik	0.619944	0.707	3.495	-0.332673
Ccdc18	0.288952	1.08993	4.02813	-0.325705
Mep1a	-0.257895	-0.215943	-0.0932833	0.0169997
Meox2	-0.0907372	-0.267943	-0.255552	-0.233699
Xrcc6	1.02181	1.87599	5.00369	-0.338138
Fzd9	0.585658	0.257128	-0.062663	0.101285
Hist1h4c	0.336794	0.909304	2.08346	-0.0170458
Hist1h2ac	1.40013	1.56235	4.88254	-0.0421655
Rod1	0.453124	0.928979	5.27226	-0.0764107
Tjp2	0.0187673	0.0856291	-0.146048	0.172131
Tnc	1.15383	2.2188	2.57351	0.00175753
Kif11	0.530221	1.02221	6.83703	-0.0558037
Eefsec	0.613973	0.643678	2.07429	-0.00435932
Mylpf	0.489626	0.697006	0.375963	-0.0300316
Clec4f	-0.0455326	-0.302586	-0.329245	0.642092
Mybph	0.749493	1.17095	0.322466	0.0684442
Ap3m1	0.836991	0.923812	5.63983	-0.216952
Mir680-1	-0.231458	-0.319943	-0.247724	-0.296724
Ccm2	1.17233	1.81334	6.36389	0.0414671
Nlrp4f	-0.121869	-0.218792	0.08598	-0.0747068
Stx17	0.425833	0.307487	1.91596	0.127256
Zfand2b	0.746761	1.33796	1.58878	-0.0126328
Il2rb	0.587968	0.229511	-0.635615	0.469262
Il2ra	-0.183869	-0.231442	-0.124553	0.158393
Il2	0.124094	-0.0364048	0.0429485	0.0634785
Foxa3	0.39027	0.565074	1.81558	0.244183
Hn1	1.05873	1.78124	5.7643	-0.183559
Slc43a2	1.2873	1.32849	3.07139	0.0859428
Rsph3a	0.0191896	0.0438646	0.55916	-0.0258719
Atp2a3	0.528775	0.444682	-0.0574722	0.429399
Ralyl	-0.202119	-0.298506	-0.161703	-0.0771628
Ccdc129	-0.132355	-0.252444	-0.186484	-0.118277
Cntnap5c	-0.0651543	-0.0316731	0.142679	0.0141908
Dnmt3l	0.10636	-0.149989	-0.366396	0.762126
Cnnm3	0.748723	1.13676	2.9893	-0.04763
Zfp286	-0.0948305	-0.214953	0.0670389	0.470613
Sema3d	0.51888	1.01968	1.20166	0.126405
Celf4	-0.0037456	-0.0581801	-0.13891	0.850471
Arhgap9	0.316075	0.524058	-0.189121	0.905024
Snx24	0.975496	2.3085	4.80626	-0.249041
Ifi44	0.0492979	-0.038819	0.0762058	0.102336
Lpgat1	0.766974	1.31772	5.5779	-0.0985219
Alg1	0.351722	0.453372	2.13882	-0.136528
Btbd2	1.6084	1.84598	3.06031	-0.263531
Fam100a	1.70264	2.14381	5.63849	-0.227781
Idi1	0.265754	0.651379	4.03466	-0.204066
Camkk2	0.744714	1.2953	3.0825	-0.119781
Nsun2	0.732603	0.705359	4.51757	-0.00425954
Emid1	0.404005	0.255028	-0.43875	0.542465
C7	-0.294734	-0.373609	-0.346199	0.103342
Ints9	0.473422	0.705141	6.29154	0.0193559
Ccdc146	0.0591087	0.0779281	2.0893	-0.131915
Tmem30a	0.240762	0.37291	4.46874	0.049188
Clca2	-0.035816	-0.0671849	-0.205991	-0.00330786
Pcdha3	-0.00741657	-0.120175	0.0573062	0.0233161
Rnf185	1.005	1.47527	5.51077	-0.110656
Lrrc27	0.22422	0.479542	1.68198	-0.153926
P2ry14	-0.180968	-0.171089	-0.545576	-0.276317
Cacng8	-0.0948305	-0.182411	-0.235355	0.233553
Dazap1	0.886542	1.20163	6.65323	0.104393
Mospd3	0.813708	1.20955	3.4377	0.0193559
Parvb	1.3754	1.97021	4.89552	-0.179998
4930444A02Rik	0.725693	0.949981	1.85666	0.121239
S100pbp	0.819764	1.0774	7.97425	-0.0877924
Cd209e	-0.271114	-0.318519	-0.346806	-0.265687
Cd209d	-0.242799	-0.428241	-0.307709	-0.134271
Itga7	1.75415	3.68484	5.89785	-0.257514
Tex9	0.170744	0.441398	1.68527	-0.0299319
Gpt2	0.498751	0.933928	2.27505	-0.0110287
Fam154b	0.238631	0.289791	1.80714	-0.0223107
Crb3	0.481439	0.160274	0.567554	0.904472
Ubxn7	0.694224	1.13017	4.96792	-0.0809235
Rfpl3s	-0.0236207	-0.120175	-0.0938907	0.102336
Usp38	0.586935	0.8595	5.15497	0.0528489
Tle3	1.24209	2.18483	7.94558	0.0102305
H2-Q1	0.256966	0.177655	-0.0104646	0.464044
Spatc1	-0.0510715	0.141009	-0.588691	0.537653
Mirlet7a-1	0.202214	0.261208	0.482872	-0.0154418
Mir200a	-0.0172176	-0.347223	-0.271249	0.309265
Spata3	-0.213376	-0.350072	-0.0541864	0.454619
Fscb	-0.109673	-0.141612	0.0657827	-0.127103
Snora75	0.3895	0.514619	0.1166	-0.0694419
Snord82	0.310611	0.727906	2.07891	0.0218119
E2f2	1.61257	2.08566	4.53059	-0.193536
Lrrc47	0.24648	0.339257	3.0056	-0.1623
Impad1	0.572778	0.723175	3.69905	0.0513446
2810417H13Rik	0.175776	0.495378	2.98086	-0.077063
Olfr924	-0.0751341	-0.0747653	-0.0697588	-0.0951142
Nr3c2	0.513848	0.436884	1.43694	0.222923
Fetub	-0.0393083	0.207542	-0.239289	-0.188271
Ptk6	-0.0253197	-0.160104	-0.365747	0.536448
Fcer1a	-0.110697	-0.18328	-4.15e-05	-0.0275757
Hcst	-0.0270285	-0.130411	-0.073086	0.227436
Ncf2	0.00341761	0.00569759	-0.0183338	0.311821
Shmt1	0.380206	0.514063	1.32224	-0.00726808
F2r	0.870085	1.56838	5.98063	-0.0355959
Gpc6	1.26819	1.69933	6.32735	-0.0917527
Qser1	1.46093	2.03004	7.39489	0.142499
Arhgef7	0.402465	0.0483551	-0.359175	1.73268
Gcm2	-0.132355	-0.252444	-0.280982	0.602781
Fbn1	1.12244	1.55267	3.20632	0.198556
Rras	1.551	2.1126	5.25206	-0.0695417
Ido1	-0.0715476	-0.0532311	-0.149982	-0.0126328
Idh3g	0.413553	0.44205	4.2634	0.689423
Pgf	1.52311	2.11907	2.76441	-0.0904479
Pfkl	0.880234	1.61918	3.80652	-0.0371002
G2e3	0.451247	0.86148	5.41891	0.0217121
2310028H24Rik	0.664717	0.64544	2.39234	0.215302
Pde1a	-0.0167109	-0.0149673	-0.0789257	-0.0231627
Mutyh	0.416538	0.933372	4.19887	-0.215548
Synj2	1.46682	2.03663	2.46794	-0.0415132
Scarna6	0.0337792	0.109481	0.0768131	-0.318836
Dclre1c	0.634609	0.980327	1.98701	0.087094
Gsta4	0.484594	1.41591	3.10598	-0.0717981
Cngb3	-0.0489502	-0.0804867	-0.103016	0.132721
Atp8a2	-0.0442559	-0.245299	-0.195609	0.346718
Slc9a3r2	0.636064	0.772302	-0.282321	0.789503
Utp3	0.366217	0.515608	4.90733	0.0285811
Twsg1	0.814563	1.12148	1.90225	-0.0385047
Ccl21c	-0.00102331	-0.00912538	-0.00912538	0.000752134
Uqcrc2	0.30234	0.801561	3.67167	-0.124194
Ipo9	0.808507	0.936342	5.17123	-0.0103764
Cdc42se1	1.70374	2.13645	9.99193	-0.283938
Nup88	0.594868	0.680952	5.08456	-0.142545
Pogk	0.196759	0.0700098	0.485426	-0.0370004
Lars2	0.236584	0.523744	2.29918	0.107601
Arid5a	1.60566	2.41164	3.07925	0.198655
Arfrp1	1.02931	1.32883	6.19116	-0.239063
AI837181	1.39356	1.9236	6.90083	-0.264383
Olfr796	-0.0997781	-0.187794	0.0540204	-0.159944
Olfr1122	-0.159394	-0.158656	0.134851	-0.159844
Cyp3a13	0.0857149	0.290781	0.342098	0.0954673
Pja1	0.0561232	0.0828771	1.07655	0.289057
Hspa13	0.243663	0.229873	3.70753	-0.0398094
Rab8a	0.410567	0.682931	2.75926	-0.00576381
Dnajc5b	0.187887	0.532097	-0.0228757	-0.162952
1700001K19Rik	0.644419	0.706566	-0.290107	-0.17679
Nicn1	0.570815	0.623351	1.44805	-0.0124332
Lrrfip2	0.628553	1.06366	3.29044	0.0164472
Asb18	0.0712196	-0.105014	-0.347455	0.206929
Spopl	0.297223	0.28407	3.96624	0.185769
Cirbp	2.51165	3.04631	7.16542	-0.31377
Camta2	0.911619	1.67514	3.43831	-0.204266
Gm11758	0	0	0	0
Lct	0.175523	0.170606	-0.129785	-0.34546
Tmem182	0.0145052	0.179732	-0.158459	-0.148662
Hnrnpul2	1.04381	1.37479	5.21755	0.0544529
Pwwp2b	1.67645	2.35292	2.72341	-0.198801
Vmn2r115	0.00904092	-0.0231997	0.0306204	-0.0243676
Vmn2r113	0	0	0	0
Fam174b	-0.0876673	-0.208025	-0.209276	0.307308
Abpa	-0.00647772	-0.273544	-0.214467	-0.070194
Tcea3	0.885266	1.1118	0.377219	-0.0249662
Il1rl1	0.223281	0.681724	0.139393	-0.0999263
Tcf7l2	1.1244	1.69317	6.4212	-0.0636244
Fcrla	-0.0462181	-0.0603769	-0.140857	0.233553
Slc8a3	-0.0564512	-0.20858	-0.307709	0.448502
Lrrc28	0.24571	0.589819	2.7619	-0.0808237
Mbl1	-0.155469	-0.251889	-0.14475	-0.0520431
Gimap4	-0.190093	-0.432417	-0.176709	-0.117525
Ephb2	1.57206	2.15074	2.43273	0.418869
Snrnp35	1.02939	1.45065	5.69717	-0.156183
Zfp60	0.57397	0.788815	2.13432	0.117578
Tnnt2	0.968418	0.926444	0.222778	0.05641
Ythdf3	-0.0208041	0.265819	4.21258	-0.168317
Kbtbd11	1.23689	1.43976	0.286006	0.632414
Mrpl9	0.199914	0.162253	3.94993	-0.183559
4930455F23Rik	0.22345	0.461629	1.02248	0.144855
Tshz1	1.95107	3.09997	8.58687	0.194895
Hoxc13	0.875033	1.71207	4.50058	0.150473
Ucp3	0.251427	0.27142	-0.232111	-0.144149
Rpl7	0.927823	1.23581	7.61512	-0.214143
Vmn2r108	-0.230266	-0.197354	-0.0736934	-0.161348
Ace2	-0.234443	-0.290588	0.0246977	0.460083
Zfp710	1.42341	1.92746	3.04016	-0.0809235
Zfat	0.555043	0.967556	6.65383	0.107954
Inpp5d	0.218934	0.239095	-0.191716	-0.0689891
Strn	0.419693	0.781548	3.65667	-0.0559035
Mterfd2	0.108829	0.444802	2.22812	-0.0596642
Chek1	0.833151	1.00869	2.6661	-0.0640772
Myo1f	0.0672108	-0.0522413	-0.103058	0.263185
Eif2b2	0.978651	1.09905	2.84658	-0.0103764
Plekho2	1.16517	1.62743	3.06818	-0.0520431
Tbc1d10b	0.756825	1.47846	4.59577	-0.255058
Hspa8	0.83716	1.11863	6.54182	-0.0511911
F13b	-0.0521046	-0.17273	-0.0521984	-0.0466783
Zmynd11	0.99093	1.38754	6.20681	0.128761
Zfp52	0.841253	1.43988	2.6472	-0.0838322
Slc6a13	-0.0573901	-0.0958887	-0.0926345	0.769195
Atox1	0.75384	1.13358	1.84425	-0.0810232
Rptor	0.426856	0.430511	5.13801	-0.110556
Myo10	1.5788	2.1913	10.4474	-0.188471
Wnt8b	0.487579	0.13367	-0.133678	0.712286
Aif1	0.236331	0.150159	-0.0932833	0.0268773
Ahrr	-0.270259	-0.308959	-0.29469	-0.11612
1810006K21Rik	0.631285	0.880382	6.54113	-0.169169
Dctpp1	0.309418	0.467012	1.3568	-0.0740545
0610012H03Rik	0.00853418	-0.135794	-0.199502	0.446345
Klf13	1.81623	2.39558	6.59718	0.0565098
Birc5	1.28747	1.89755	6.46812	-0.0841315
Tmem50a	0.881595	1.44845	2.1043	0.105997
Ramp3	0.164098	-0.22222	-0.338371	0.484804
Retnla	-0.325781	-0.373489	-0.385254	-0.346212
B3gnt7	0.379952	0.547258	-0.27644	0.741719
Pex7	-0.0382849	0.0783627	1.3763	0.00852673
Pet2	-0.0752186	-0.0826836	0.25413	0.0590655
Zfp46	0.840916	1.40821	3.28127	-0.237559
Asap1	2.53502	3.11832	9.87524	0.0563102
Dcx	-0.0723175	-0.233856	-0.0345965	0.375046
Asb2	0.174584	0.0880433	-0.141506	0.528374
Asb4	0.00751087	-0.055428	-0.189728	0.861953
Kcnj1	-0.0937227	-0.189774	-0.153226	0.394701
Mycbp	0.48357	0.829155	3.09686	0.0573617
Napa	0.579687	0.755162	2.88243	-0.143297
Eef1g	0.534314	0.798375	3.35821	-0.0686898
Cpeb4	0.210062	0.619826	4.74307	-0.125798
Gin1	0.543355	0.929751	6.37496	-0.172077
Olfr640	-0.179607	-0.211646	0.0201558	-0.0640772
Olfr655	-0.211076	-0.275524	-0.157119	-0.157587
Rln3	0.373043	0.320016	-0.140208	0.26469
Fndc3b	1.18137	1.53794	8.01988	0.0170995
Olfr411	-0.0207197	-0.230669	0.0142747	-0.0261712
Olfr235	-0.0376937	-0.0940058	0.110761	0.00591729
Olfr1433	-0.165449	-0.172948	-0.149292	-0.00330786
Olfr1112	0.000854402	-0.0717959	0.222212	0.031037
Olfr1136	-0.113682	-0.105111	-0.030013	-0.100479
Olfr418-ps1	-0.0408481	-0.113029	-0.0652168	-0.114217
Tm4sf4	0.707189	1.07882	0.0885339	-0.195041
Epcam	0.0470823	-0.0891775	0.0253466	0.105997
2900010M23Rik	1.1447	1.80289	1.5627	-0.0271229
Fam69a	0.946496	1.43196	3.12229	0.0703475
Gm3893	0	0	0	0
Gm7271	-0.0602911	-0.148106	-0.0118038	0.255664
Gm10466	-0.190947	-0.246723	-0.191026	-0.247337
Tmco6	0.879464	1.13753	1.33266	-0.202562
Tspan31	1.7463	2.5208	7.13744	-0.00887212
Dock7	0.523057	0.844436	4.10831	0.107501
2900060B14Rik	0.919974	1.08059	0.160888	-0.133419
Tnik	0.0459746	-0.130628	-0.189079	0.675785
Acpt	0.242471	-0.0391568	-0.246427	0.12114
Gm10100	-0.0393083	-0.288729	-0.0124941	0.275972
Reep6	1.7753	0.997347	0.316585	0.116228
Nrap	0.581481	0.7822	-0.0587699	-0.3243
1700001O22Rik	0.610988	0.502186	0.135458	0.100533
Gjd3	0.744461	0.344085	0.179746	0.718104
Ptrh1	1.3783	1.57497	4.11541	-0.348015
Vtcn1	-0.120498	-0.0523619	-0.423095	0.347271
Tet1	-0.0260896	0.0335083	-0.0991645	-0.0339919
Hecw1	-0.202457	-0.191874	-0.434815	-0.062972
Map4k4	1.44158	2.16559	7.14332	-0.00726808
Nars	0.126995	0.495813	4.30903	-0.0749064
5730494M16Rik	0.362978	1.18019	4.54495	-0.0361485
Cyp2c39	0.0301927	-0.0584941	0.00583964	-0.0457267
Adam15	1.44857	1.89634	1.826	-0.128907
Vps36	0.402634	1.01606	3.90694	-0.057308
Pgpep1l	0.853364	1.02914	0.437245	0.087094
Tor1aip1	1.44874	1.56235	6.77251	-0.0026555
Vgll1	-0.18293	-0.246506	-0.169531	0.440228
Zcchc9	0.412698	0.554524	4.66488	-0.102183
Gpr123	0.222089	0.526593	-0.110236	0.0610226
Hydin	0.0458901	-0.179224	-0.148684	0.602781
Picalm	0.632562	1.19801	7.12835	-0.0694419
Ubash3a	-0.189154	-0.455617	-0.278386	0.223576
Skint3	0	0	0	0
Timd4	-0.126046	-0.149313	-0.099123	0.0429714
Prss45	-0.128346	-0.0611494	-0.374182	-0.0164932
Tprg	-0.238705	-0.0581801	-0.176709	0.336841
Crhbp	0.144138	-0.194506	-0.366354	0.266194
Cyb5rl	0.0477678	0.0103087	0.0448535	-0.2164
Sptlc3	-0.112828	-0.1525	0.00320274	-0.178095
Sestd1	0.937117	1.26078	3.30994	-0.108399
Fam78b	0.513848	0.355528	1.39914	0.420473
Nmnat2	0.781047	1.37291	0.553845	0.10655
Heatr7a	1.34	1.90194	3.56148	-0.0355959
Slc45a2	0.200853	0.0170198	0.106136	0.473622
Lgi3	0.377737	0.301645	-0.572994	-0.0645761
Prosapip1	0.945304	1.07344	1.17169	0.142399
Dpy19l3	0.662839	1.00913	1.44282	-0.140941
Gm14345	0	0	0	0
Gm13124	-0.159478	-0.190981	-0.221646	-0.183459
Pdlim2	2.98165	3.4366	2.34343	-0.15187
Ncapd2	1.17225	1	5.894	-0.00190337
Tuba1b	2.67284	3.05302	11.4602	-0.0188494
Alox8	0.460034	0.0497795	0.18433	1.08217
Alox15	0.0751439	0.0376848	-0.192365	1.45064
Alox12b	0.148917	-0.00156878	-0.480442	0.612459
Ssx2ip	0.445961	0.987135	2.20334	-0.100778
2300005B03Rik	0.0824014	-0.244888	-0.601102	1.08608
Klc1	2.59599	3.01608	6.84482	-0.0970176
Ankrd54	0.552142	1.27331	2.74685	-0.217904
Abcg5	0.434705	0.268451	-0.240587	0.480391
Gbp9	0.00290103	-0.0128672	0.0136673	-0.0198548
Bicc1	0.126911	0.0648436	-0.0919856	0.504006
Slc12a9	0.888589	0.66666	1.49299	0.0041137
Zfp329	0.110106	0.0546317	1.85147	0.188225
Aldh18a1	0.598793	1.05145	2.8772	-0.182907
Dbnl	1.07178	1.60764	5.07803	-0.0863879
Enoph1	0.821726	1.08773	9.20467	-0.0141371
Ppp2r4	1.023	1.32333	5.53681	-0.301537
Fam50b	0.104651	0.327162	-0.206032	0.0283815
Tgif2lx1	-0.00912538	0.00714581	-0.00912538	0.000752134
Hps3	0.392486	0.623568	2.01763	-0.0755587
4921536K21Rik	1.10223	1.23934	2.80813	-0.0711457
Iyd	-0.00706891	-0.44287	-0.423095	1.00906
Glra3	-0.00136114	-0.105883	-0.0743422	-0.0838322
Msra	0.194797	0.189847	-0.0646095	0.077017
Crisp4	-0.0680554	-0.124569	0.18571	0.0735556
Eaf1	0.839892	1.73264	6.78747	-0.167664
9930005F22Rik	0.333471	0.4758	-0.204086	-0.233798
Olfr698	-0.199819	-0.150738	-0.0756399	-0.155983
Olfr1101	-0.0559445	-0.0878498	0.0358112	-0.081476
Ddx41	0.649536	0.955582	2.23137	-0.0620203
Olfr1023	0.0707875	0.00637333	0.173341	0.0371539
Olfr1018	-0.106688	-0.146561	0.057955	-0.152975
Olfr1026	-0.219094	-0.194385	-0.103016	-0.0944619
Fuca1	0.798528	1.07223	2.46404	0.166766
Fam54a	0.625483	0.889846	2.18578	-0.0405615
Stambp	0.42464	0.542864	1.72303	0.0412676
Bbs10	0.477346	0.799026	2.74231	0.0481366
Vwce	0.610903	0.697658	-0.334436	-0.170021
6030468B19Rik	0.41023	0.236343	-0.329894	0.0380595
Mrps5	0.763988	0.777589	3.99816	-0.07265
Armcx3	0.308395	0.238226	1.91466	0.548981
C330007P06Rik	-0.00451554	-0.035415	2.05543	0.121991
Pramef12	-0.0926994	-0.262004	-0.2008	-0.238212
Prdm8	-0.175851	-0.231224	-0.084158	0.529878
Efcab6	-0.0817807	-0.233976	-0.0333403	0.340601
Nrm	1.1105	1.36907	2.06586	-0.0535473
Pigt	1.1186	1.25517	3.04863	0.00571774
Nr5a2	-0.157431	-0.229679	0.0611992	0.111362
Pip4k2b	0.758787	1.43998	5.1458	-0.171525
Osr2	0.201369	-0.00509331	0.943517	0.746032
Rcor2	1.37045	1.71263	2.70905	-0.0598637
Saal1	0.218165	0.587284	2.24832	-0.343103
Atp6v0e2	0.872301	0.837725	0.928593	0.138538
Mbd3l2	-0.0266906	-0.0417883	-0.0456684	0.0354501
Plaur	1.90356	2.16515	5.00247	-0.118077
Papola	0.442037	0.608504	4.88319	-0.119681
Iqcg	0.798612	0.697778	6.24137	0.0817293
Cidec	0.074975	0.0787974	-0.432869	0.000805844
Prss34	0.134844	-0.0079421	-0.256891	1.10869
Dhx33	0.744883	1.0508	3.83329	-0.0132851
Rnf24	0.659854	1.01408	2.96261	0.102236
Nop16	0.426687	0.666877	4.72741	-0.0293793
Fzd10	0.212194	-0.102479	-0.117374	-0.202462
Bola3	0.724501	0.884342	2.74101	-0.12279
Rcsd1	0.121879	0.0189994	0.105487	1.25244
Clec2e	-0.0498891	-0.0328802	-0.0391384	0.0780684
Ubap2l	0.756909	0.859935	8.42979	-0.191932
Cd160	-0.103186	-0.507183	-0.567761	0.231849
Cetn1	-0.153507	-0.298506	-0.142803	0.0611224
Pnpla2	1.65317	1.98781	1.74975	-0.209431
Gm10697	0	0	0	0
Bcas1	-0.0868129	-0.263549	-0.289458	-0.0666329
Gm4980	0.105674	0.027135	-0.0646095	1.1833
Dclk2	0.469244	0.994281	2.11862	-0.0605161
Hsd3b4	0	0	0	0
H2-T24	1.05174	0.935907	0.214343	-0.180451
Hpx	-0.10481	-0.0221132	-0.258796	-0.132567
Hp	0.225159	0.236681	-0.0261614	0.424234
Pdzrn3	1.09029	1.3893	2.99064	0.368177
Gtl3	0.645527	1.09785	4.40352	-0.104539
Egr2	1.09882	1.85554	3.50932	0.162607
Sag	-0.040416	-0.143061	-0.189121	-0.379052
Casp12	0.170829	0.782876	0.964487	-0.095214
Kif13a	1.21267	1.86259	5.25401	-0.0156413
Kif12	-0.189323	-0.373826	-0.386593	0.324507
Il12b	0.237439	0.224151	-0.0300545	0.425086
Il11	0.713498	0.596192	0.232593	0.460083
Anxa10	-0.214061	-0.140405	-0.092593	-0.0526954
Slc46a2	-0.0767486	-0.179997	-0.38201	0.13543
Cftr	-0.0865595	-0.109625	-0.0704491	0.251151
Rbm3	0.513679	0.60003	4.46606	0.3041
Cym	-0.130393	-0.136349	-0.241236	0.360356
Akr1e1	0.0471668	0.122131	1.02443	0.119735
Pebp1	0.784455	0.829927	2.612	0.13949
Slc39a6	0.983767	1.29926	6.61543	-0.103035
Zfp192	-0.00971657	0.179514	2.54159	-0.134924
Spats2	0.690985	1.56696	4.83233	-0.00736785
Spdyb	0.0724118	0.0907954	-0.192323	0.154633
Ccdc11	0.181663	0.200952	-0.18843	-0.103035
Cd99l2	0.177401	0.734376	1.50012	0.267598
Fam98b	0.100811	0.241195	3.3784	0.0528489
2300009A05Rik	0.810976	1.12435	3.58894	0.145707
Ptms	1.79577	2.64426	7.39745	0.0320424
Pcbp3	0.46686	0.23656	0.334187	0.231749
1810033B17Rik	0.0245694	-0.298071	-0.288809	0.5374
Midn	3.70829	3.73694	11.1291	-0.262426
Erp27	0.0853771	0.14521	-0.0633118	-0.0681372
Bhlhe22	-0.044087	-0.19692	-0.238599	0.472969
Dtwd1	0.207077	0.226131	3.54132	0.0284813
Pnkp	1.31808	1.47187	2.18968	-0.0710459
1700016C15Rik	0.146185	-0.0379497	-0.196907	-0.248941
Faim3	-0.168857	-0.28081	-0.260784	0.40824
Rnf130	0.121879	-0.119306	-0.102409	0.77832
Comtd1	1.41591	1.43326	2.51417	-0.24914
Ccdc124	1.24807	1.06036	4.0744	0.00787437
Dact1	0.715376	1.02166	0.97422	0.174288
Carm1	0.59683	0.943488	4.21712	-0.246685
C8g	1.0027	1.25428	2.66537	-0.160243
2310037I24Rik	1.8008	2.37282	9.88372	-0.0842313
Spata4	0.167674	0.316395	0.108124	-0.077063
Ankrd7	-0.142335	-0.189774	-0.134327	0.187274
4930555I21Rik	0.357946	0.507907	1.0381	0.169023
Cdh18	0.499437	1.72494	4.7515	-0.214895
Lin9	0.770983	0.874444	5.61699	-0.184411
Arfgef1	0.501568	1.04331	5.14515	-0.321192
Srcrb4d	0.711367	0.496802	0.00904237	0.0132391
Ehbp1l1	3.34326	3.70189	7.01946	-0.0272227
Igf1	0.686892	1.29453	0.543422	0.0944158
Slc25a44	0.539262	0.8363	2.33175	-0.139436
Gpr25	0.255352	0.707	-0.0392214	0.0130395
9230116N13Rik	0.630346	0.887311	2.0502	-0.115169
Gcnt4	0.326392	0.476789	1.7895	-0.0765104
Cenpl	0.258759	0.806727	6.42254	-0.11206
Fam149b	0.786248	1.19866	6.02106	-0.248941
Arg1	-0.102933	0.208098	-0.0274591	-0.0825275
Lamb3	0.551973	1.08662	-0.0262029	-0.472563
Mir302b	-0.119822	-0.0296936	0.0853311	-0.125599
Mir503	0.369973	0.325183	0.852995	0.306456
Mir450-2	0.100811	0.10289	0.0331743	0.428194
Mir20b	-0.159563	-0.34534	-0.294649	0.533739
Mir487b	-0.108134	-0.28477	-0.278386	-0.122137
Mir367	-0.092446	0.0220893	0.0938077	-0.117978
Celf2	-0.259857	-0.258818	0.169365	-0.00726808
Foxp4	0.666763	1.46911	3.50677	-0.15167
Rasa1	0.846117	1.20955	8.2382	-0.0497867
1700090G07Rik	0.269678	0.110688	0.0507347	-0.0172454
Rg9mtd1	0.35206	0.338605	4.33969	-0.0124332
Gsdmc4	-0.00306995	0.0133018	-0.00847653	-0.00762111
Rnf113a1	0.151301	0.105304	2.38127	0.122644
Cela1	1.09967	1.37697	0.480801	-0.0236615
Arhgef40	1.49701	2.34423	5.28982	-0.235403
Ndufs2	1.38588	1.97132	4.20411	0.0117348
Slc37a1	0.209124	0.244382	0.34664	0.343057
Osta	-0.00493782	-0.115684	-0.36964	0.0335467
AW549877	0.778061	1.43481	4.83298	-0.0453736
Hist1h1b	1.85086	1.71374	11.5997	0.0726039
Atp5k	-0.0503958	-0.121068	2.16879	-0.192032
Tnmd	-0.038886	-0.0376119	-0.0821699	0.443437
Parvg	0.175185	-0.186491	-0.176102	1.15036
Kcnb1	0.384046	0.299014	-0.0887414	0.886873
Phldb3	0.739682	1.08674	1.8247	-0.092405
BC031353	0.715629	0.898971	1.76022	0.0179514
Chn1	0.407582	1.07025	3.67427	0.247291
Htr3a	0.0136508	-0.0738961	-0.134976	0.452462
Gabra6	-0.152315	-0.127103	0.0501273	0.265641
Cacnb3	2.21571	2.55465	2.7683	-0.190075
Abcc9	-0.167749	-0.206818	-0.273154	0.213798
Thap11	1.07988	1.75408	4.32205	-0.185163
Vmn1r50	-0.145236	-0.241991	0.0599016	0.0194557
1700102P08Rik	0.293214	0.483283	-0.117374	-0.192585
Nup160	0.511885	0.719433	1.43499	0.109758
Glipr1l1	0.0351404	-0.118195	0.113356	0.219362
Sec62	0.299185	0.343216	4.85647	-0.00726808
Lyzl4	0.438798	0.248003	-0.147387	1.29722
Gins1	0.373211	0.555514	2.55724	-0.0930574
Pvrl3	1.12355	1.97649	5.32961	-0.153926
Ngly1	0.387453	0.65908	3.38688	-0.0679376
Myoz2	0.0997035	0.248558	-0.0489541	0.0398631
Fcgr3	-0.176874	-0.0776379	-0.112183	-0.0817754
7530420F21Rik	0.695247	1.6193	6.01652	0.0170995
Rab6a	0.341911	0.889846	5.22862	-0.0800716
Hdac2	0.514618	0.316492	4.61008	-0.0659806
Hdac1	0.546425	0.8595	2.83032	-0.134824
Gda	0.023715	-0.0879704	-0.246427	0.0124869
Sephs2	0.386346	0.365426	1.90618	-0.0315359
Sprr1b	0.040088	0.204476	0.183073	0.000452809
Pcbp2	0.86633	1.05915	9.05218	0.051997
Orm3	0.367072	0.801779	-0.275749	0.0694956
Fhit	-0.17372	-0.221327	-0.144101	-0.0209063
Nhlh1	0.226013	0.0347154	-0.27644	0.287353
Slc4a3	0.722455	0.84982	1.73998	0.125652
Orc1	0.497812	0.802551	6.11885	-0.154579
Sergef	0.4492	0.3795	1.01595	-0.00641617
Atp5g1	0.589921	1.18811	4.14546	0.0961196
Sdc2	0.325707	0.759676	2.22358	-0.149214
Hsd3b1	-0.119991	-0.224513	-0.192972	-0.0542995
Hsp90ab1	1.92949	2.20076	10.2311	-0.119129
Wif1	0.196928	0.297372	0.782628	0.909084
Clec4a3	-0.116067	-0.268933	-0.13238	0.270807
1500003O03Rik	0.591714	1.08498	3.33991	-0.163904
Tmed2	0.820956	0.874564	4.16047	0.0772165
Gjd2	0.0307937	-0.227265	-0.0287568	0.497237
Slk	0.729618	1.67031	5.58378	0.0216123
Gja1	0.740705	1.64909	7.6927	-0.0832796
Stk10	1.04117	1.82179	3.98899	-0.415554
Stim1	0.43385	0.413467	1.82405	-0.172929
Sult2a2	0.0162041	0.0162712	0.0188996	0
Gzmn	-0.293373	-0.251455	-0.215157	0.285949
Nlgn1	-0.124084	-0.212201	-0.248373	-0.0512909
Sardh	0.610819	0.535163	-0.0105476	0.359505
Gjb1	-0.192224	-0.214519	-0.343562	0.561667
Rbmxl1	0.813708	1.08751	9.63677	-0.0300316
Trip11	0.460119	0.537698	4.37745	-0.168417
Hrg	-0.0675388	-0.211767	-0.148684	0.227436
St13	0.732434	1.40545	10.6462	-0.140388
AI462493	0.230613	0.362794	1.21866	-0.117225
Magi3	0.865306	1.37545	5.94352	-0.0559035
Wac	0.634524	0.98868	7.3382	-0.0352966
Rnf44	0.676659	0.853441	6.12205	-0.154878
C87499	0.146269	-0.078845	-0.256201	0.0314898
Trpt1	0.918613	1.62555	1.08822	-0.345659
Trub2	0.583781	0.694036	4.94119	-0.0969178
Mapk14	0.651498	1.2588	4.72806	-0.156283
Rab11fip2	0.152409	0.626755	3.23828	0.185017
Lmod2	0.118978	0.129494	-0.0593772	0.0968718
Spred2	1.51936	1.74	6.49745	-0.0621201
Tmem192	0.641518	1.03672	2.41777	-0.0779149
Dnajb3	-0.153592	-0.282017	-0.0835091	0.205425
Cul5	0.338926	0.357846	3.91347	0.00506539
Ces2e	-0.220624	-0.478817	-0.361164	-0.136627
Rapgef4	-0.0401627	0.0352706	-0.102409	0.491872
Krtap8-2	-0.216277	-0.296526	-0.23795	-0.177442
Tuba1c	2.03781	2.78158	9.95867	-0.135123
Hnrnpab	0.95426	1.30266	8.80255	-0.1624
Prl2c3	-0.033516	-0.0333148	-0.0254296	-0.0722509
Ost4	0.968502	1.29233	3.88671	-0.0286271
D14Ertd449e	0	0	0	0
Blvra	0.472314	0.875216	2.35389	-0.240568
Aph1c	0.455171	0.369602	0.130917	-0.0976699
Gstm7	0.363748	0.368275	-0.0874437	-0.0781145
Atpif1	0.67495	1.34686	3.40967	-0.0490345
Trim15	-0.00476891	-0.0428987	-0.223634	0.0215125
Sgol2	-0.112058	-0.199672	-0.0743837	0.105897
Dync1i1	0.343704	0.575189	1.66373	0.045128
Eif3e	0.0225228	0.0741863	6.04321	-0.0438694
Ccdc157	0.742836	1.07322	3.34255	-0.159944
2810025M15Rik	0.50276	1.34488	5.11129	-0.185815
Gsk3a	0.692262	1.00594	3.6808	-0.0854363
Sfmbt2	-0.0239585	-0.143712	-0.0268103	0.353587
Sntn	-0.315717	-0.322478	-0.26991	-0.0848837
Jakmip1	-0.204419	0.0174545	-0.266666	0.248596
Defb21	-0.0797341	-0.248268	-0.0150895	0.388485
Ccdc87	0.351553	0.421265	1.53922	0.142199
Nr1h5	-0.0966237	0.00207632	0.0221023	0.335536
Ovch2	-0.120845	-0.136446	0.000607346	-0.114969
Metap1	0.210147	0.660287	3.2852	0.0558574
Zdhhc2	0.477515	0.91249	2.49142	0.0459799
Snapc1	0.219272	0.555514	2.61394	0.0748603
Scarna3a	-0.127924	0.0435268	0.0286323	-0.0268236
Psma8	-0.17372	-0.294547	-0.144101	0.206277
Nhsl2	0.135013	-0.000241124	-0.129785	0.652169
Heatr8	-0.279385	-0.391305	-0.247117	0.299487
Islr	0.633079	0.622675	0.160198	0.262234
Lypla2	0.909572	0.843326	2.55067	-0.321292
Nupr1	1.20363	2.00783	2.23725	-0.119681
Hsf4	0.564169	0.350241	0.0480978	-0.218756
Rbpms	0.470436	0.148734	0.610585	0.618123
Vsnl1	-0.0735098	-0.169326	-0.0952299	0.308812
Nox4	0.26089	0.792219	1.61879	-0.119582
Smarcal1	0.628384	0.811894	2.93653	-0.0406613
Nfe2l3	0.015444	-0.144485	-0.297935	0.577662
Ppp1cc	0.80049	1.28595	4.14806	-0.204066
Leap2	0.463189	0.321006	-0.0365845	-0.279326
Galntl6	0.244517	0.345196	1.1515	-0.186568
Il21r	0.256375	0.463922	-0.445887	-0.0371002
Tsg101	0.415768	0.752748	3.93627	-0.0352966
Psg29	-0.230434	-0.229462	-0.370896	-0.287599
Psg28	-0.0679709	-0.0352944	-0.0625799	-0.0608691
Psg25	0.048359	-0.0725684	-0.0678122	-0.00170382
Tmbim1	0.785309	1.27067	3.79809	-0.214696
Zfp608	0.267716	1.12544	2.69473	-0.298328
Nup153	1.08509	1.13237	8.56079	0.0124869
1700020I14Rik	0.184648	0.684138	4.49084	-0.168417
2810002D19Rik	0.627361	0.941073	5.44106	-0.118929
Gm10638	0.466174	1.08894	6.40035	-0.147157
1810032O08Rik	0.896607	1.34213	4.74631	0.128661
Pramef6	-0.0192741	-0.0192405	0.0104231	-0.0174986
Gm5150	-0.125878	-0.068392	-0.161013	-0.0875929
Tfip11	1.27152	1.39249	2.92611	0.0163474
Cables1	0.567577	0.555731	0.688779	0.920466
Dusp10	1.17702	1.80311	8.63375	-0.0309833
Trpv4	0.431888	0.378728	-0.0678537	0.602881
2310057M21Rik	0.263791	0.68986	3.42792	-0.0604163
Sdc4	1.76029	2.34841	7.12438	-0.0249662
Sdc3	0.709236	0.600803	0.522576	0.682554
Sdc1	1.43416	1.3783	5.27287	-0.023462
Peo1	0.817464	1.58861	3.48458	-0.167012
Ppp1r3d	0.10789	-0.223523	-0.0704491	-0.242724
Copg2	0.374235	0.597182	2.03718	0.0148431
Ccdc56	1.176	1.59873	1.74517	0.0487889
Hist1h4n	0.113429	0.0813559	0.302394	0.0296325
Tmem41b	0.236669	0.580476	2.29658	-0.0762111
Gm4172	0	0	0	0
Catsperg1	0.000854402	0.00955999	-0.023483	-0.028228
Olfr776	-0.0995248	-0.139633	0.0651338	-0.0298321
Olfr681	-0.076073	-0.0597012	-0.0247807	-0.0312366
Olfr592	-0.142082	-0.133477	-0.0854141	-0.13698
Setmar	0.102858	0.0235137	0.486116	0.219262
Gale	2.02774	2.35633	4.68373	-0.218656
Olfr192	-0.0862217	-0.0860875	-0.0430315	0.00977774
Olfr199	-0.0324927	-0.0648674	-0.0541034	-0.0433705
Foxn2	0.846201	1.28255	5.21167	0.201012
Plekhh1	0.55555	0.592015	1.49757	0.0619743
Slc41a1	0.517856	0.929196	2.61001	0.018504
4933402J07Rik	-0.0643844	-0.160201	-0.180603	0.18953
4933411G11Rik	0.369203	0.632693	1.59207	-0.0368008
Lhfpl1	0.05433	0.0232964	0.181127	0.410796
Brip1	0.477515	1.05893	6.40364	-0.131815
Sft2d2	1.32405	2.18604	3.3269	-0.0338921
Slc17a1	0.122986	-0.0290417	-0.114778	0.465348
Mcpt2	-0.185831	-0.184825	-0.183198	0.331676
Mcpt1	-0.327828	-0.269705	-0.309007	0.050393
Smarce1	0.514955	0.820029	8.26622	-0.0505388
Fes	0.934216	0.988897	-0.105653	-0.22683
AU015228	-0.144297	-0.224513	-0.268571	0.0444757
Tas2r134	-0.175767	-0.21517	-0.25685	0.148516
BC049730	-0.0784574	-0.199117	-0.146048	0.261029
Cox6a1	0.696524	1.0176	3.40971	0.146459
Cox5a	0.304302	0.860707	4.6564	-0.0604163
Map3k8	0.880234	1.87952	3.33403	-0.333426
Mup5	-0.162464	-0.15349	-0.0437218	-0.0983223
Comt	0.981467	1.28166	4.58271	-0.192132
Col1a2	0.91682	1.16733	3.06555	-0.105391
Tdg	0.423617	0.851027	4.39764	-0.175286
Polrmt	0.749746	0.909955	2.48813	-0.0286271
Cenpe	0.12708	0.218985	4.26863	0.0573617
Spag7	2.02979	2.60238	5.26897	-0.170773
E130012A19Rik	1.07187	0.557928	0.709625	0.796571
Nt5dc3	0.856951	1.49813	5.64891	-0.16626
Bbs4	0.267969	0.718008	1.26948	-0.0990744
Wasf3	-0.029845	-0.125896	0.00514928	-0.163704
Slc45a3	0.750601	0.773075	0.272298	1.42477
Ect2	0.90684	1.55542	4.59187	-0.0566556
Dazap2	1.38018	1.50417	6.69029	-0.139935
Klk7	-0.103871	-0.118533	-0.360473	0.0109827
Mll5	1.80694	1.84181	14.8146	-0.138132
Cyfip1	0.33978	0.806727	4.13569	-0.0330402
Pax2	0.278803	-0.0347631	0.229956	2.02665
Gpd2	1.38273	2.48925	4.65182	-0.0590118
Elf5	0.54711	0.755596	0.0904804	0.747836
NA	-0.114105	0.00987404	-0.0548353	-0.198801
Zfml	0.162389	0.189847	3.67751	-0.169921
Dnajc18	0.197867	0.274172	2.81661	-0.12279
Chtf8	0.749831	1.04804	7.94753	-0.113664
Fam173a	1.78459	2.08807	3.34446	-0.360802
Atxn3	0.204007	0.483501	2.90916	-0.305098
Rfxap	0.568684	0.678538	3.39795	0.133373
Ripply3	0.0377036	-0.0407018	-0.10829	0.401371
Pdzd3	0.325454	0.158294	-0.282279	0.4121
Armcx1	0.148485	0.386429	1.26883	0.442684
Samd4	2.20479	3.12052	5.83267	-0.136727
Scn9a	-0.0540668	0.0284627	0.0403531	0.0574615
Crbn	0.0835838	0.0205444	1.81951	0.00421348
Cyp4f16	0.143368	0.186226	0.0136258	0.0414671
BC052040	0.286135	0.638849	4.29536	-0.0254191
Pglyrp4	-0.134317	-0.230235	-0.18843	0.252556
Fam71f1	1.62076	1.80883	1.08827	0.205425
Zfp532	0.254582	0.420613	1.39914	0.608146
Cflar	1.46204	1.65657	7.79832	0.0665869
Tsc22d1	1.14675	1.55267	4.60489	0.178801
Faf2	0.475468	0.471189	4.07964	-0.0216584
Car12	0.494574	0.482728	-0.253606	0.3042
Olfr140	-0.0480958	-0.144147	0.0246977	-0.211588
Epn2	0.666679	1.07069	2.24309	0.0321422
Mettl9	0.432911	0.518023	5.49776	0.0292334
Nsa2	0.35513	0.479879	5.14195	0.0346979
Slc22a17	-0.133632	-0.309731	-0.490217	0.908033
U2af1	0.510778	0.710525	4.98158	-0.0612682
Rhot1	0.664801	0.921833	4.07181	0.0117348
Dnajc10	0.44306	0.715256	4.07964	-0.0117809
Dmbx1	0.379014	0.375203	1.6774	0.212946
Ddx20	0.235476	0.449751	3.52112	0.0946154
Taz	0.990593	1.41282	3.43895	0.439277
Klra8	0	0	0	0
Trim12c	0.0353093	-0.037274	0.0325669	-0.0396098
Pkig	0.641434	0.801006	3.10075	-0.00275528
Atf1	0.972342	1.52474	9.56308	-0.122237
Rcn2	0.266946	0.505493	2.52662	-0.127955
Cops3	0.73772	1.06827	4.5443	-0.175938
Myc	2.04071	3.17549	13.1475	0.151225
Slc7a11	0.117015	0.314415	0.486765	-0.134824
Entpd1	0.0773595	0.380925	-0.141506	-0.0346442
Cd2ap	0.557428	0.797819	3.52437	-0.00651594
Homer2	0.0977413	-0.152283	-0.183198	0.440328
Xcr1	-0.0174808	-0.154914	-0.0202388	0.0188033
Ceacam11	-0.126985	-0.199334	-0.186442	-0.0907012
Pex19	0.47453	0.494388	3.23633	-0.0763109
Mybl2	0.651498	1.04727	3.51849	-0.0179975
Mybl1	0.704204	1.15699	3.85738	-0.218556
Klk1b16	-0.016373	-0.0727857	-0.0893072	0.0614217
Pcdha5	-0.0692476	-0.0925814	-0.101718	-0.0124332
Haus7	0.157272	0.184898	0.607949	0.406736
Gsdmd	0.768851	0.644885	1.63242	0.198456
Btbd9	0.954777	1.39445	4.93393	-0.0776617
Ttyh2	1.96804	2.28806	5.44755	-0.192784
Atxn7	0.5089	0.76506	3.72967	0.00722201
Efcab2	0.855242	0.950199	4.543	-0.109804
Tslp	0.413384	1.10147	1.47145	-0.0294791
Tlr11	-0.219347	-0.323903	-0.189728	-0.352981
Chrm5	0.157357	0.00569759	-0.150631	0.173536
Crh	-0.221647	-0.382179	-0.33249	-0.11612
Catsper3	-0.0541512	-0.011998	-0.0326499	-0.0155415
Lpcat2b	-0.0764953	-0.0992926	-0.106302	0.561867
Unc5b	1.02198	1.59081	6.15137	0.212846
Rps9	0.689361	0.815418	5.0279	0.0233161
Dtl	0.767058	1.16293	8.69374	0.0633788
1810048J11Rik	0.286135	0.793426	1.93291	-0.0748066
Abhd2	1.34529	1.80883	3.14832	-0.110656
Dnaja4	0.682029	0.768246	2.26657	0.208533
Oas1g	-0.0944926	-0.134466	-0.170138	0.0909545
Ncr1	-0.195895	-0.219564	-0.241843	-0.0481826
Ostf1	0.580711	1.24429	3.19395	-0.00576381
Saa1	0.198289	0.102238	0.00648848	-0.00471235
Bcl2	0.781131	1.23439	2.8948	0.00175753
Ypel1	0.740705	0.965697	0.813249	0.0846381
Hspb2	1.61871	2.5716	5.79492	-0.247437
Eef1d	1.89248	2.82455	8.5848	-0.129405
Adar	0.622329	0.594212	2.2933	0.105997
H2-Eb2	-0.139265	-0.203076	-0.106951	0.204772
Casd1	0.242386	0.359705	2.988	0.146912
Slc9a3r1	1.45974	2.68033	3.45984	0.184917
Klhl25	0.458241	0.917656	3.12553	-0.169069
Gatc	0.57167	1.14545	3.56022	-0.178946
Med23	0.100642	0.11146	2.58981	-0.0734021
Tmem106b	0.282127	0.569588	3.36798	0.0110825
Cxcr7	0.967563	1.46197	3.1568	0.222923
Ccr7	0.0730973	-0.0456507	-0.210616	0.553294
Ccr1l1	0.0189362	-0.0612462	-0.0756399	-0.0473307
Olfr1354	0.00196217	-0.0140743	0.00194655	0.0341453
Zfp839	0.711114	0.904234	2.66277	-0.0378523
Txlna	0.998009	1.40282	3.96754	-0.186568
Efna3	1.32892	1.07706	0.677666	0.819987
Opn3	0.376113	0.412477	3.0434	-0.0240146
Plscr4	0.257905	0.642591	1.60772	0.0346979
Sik2	0.275048	0.692612	2.18643	0.0202078
Uqcr10	0.32136	0.691284	4.33052	-0.167664
Spata5l1	0.135097	0.422592	3.64754	-0.134171
Fam175b	0.00358652	0.412043	2.18773	-0.0459262
Trim68	0.0401725	0.334429	0.936462	-0.0450743
Themis	-0.097816	-0.0228856	-0.0196315	0.101385
Lpp	1.30461	2.03706	6.49874	-0.157887
Fam122b	0.128019	0.293413	1.01072	0.536747
H60c	-0.109157	-0.204403	-0.268612	0.273715
Carf	0.543439	0.856314	7.12835	0.0688433
Plekha7	-0.0241274	0.182146	-0.229515	-0.335682
Mcmbp	0.330739	0.488232	3.46248	-0.0778152
Fermt2	0.841085	1.7332	4.46675	-0.0026555
Fancf	0.402634	0.568598	2.88637	-0.0869405
Mmp28	0.807568	1.45581	1.41739	0.0238687
Ppp1r10	1.76464	1.61951	16.2816	0.230544
Vmn2r63	-0.0385481	0.00219688	-0.0169531	0.0045128
Vmn2r62	0.0162041	0	0	0
Kcna6	-0.148728	-0.211332	-0.256891	0.545673
Itgb7	3.43435	4.02137	1.33262	-0.210383
Irf7	0.658746	0.899406	0.480235	-0.0885446
Cldn15	0.84254	1.20788	-0.16503	-0.505303
Cd244	-0.336174	-0.672236	-0.147553	-0.373734
Dusp21	-0.157516	-0.0992926	-0.0118038	0.166766
1700080E11Rik	-0.0987548	-0.251889	-0.088051	-0.101431
Mbd3l1	-0.176621	-0.15151	-0.138869	-0.168969
Arl6ip5	1.65419	2.60711	7.37206	0.105897
4930473A06Rik	0.364941	0.905779	2.69473	-0.120533
1700011H14Rik	-0.127924	-0.102914	0.0664315	0.299134
Cap2	0.155479	0.0358258	-0.0984741	0.153128
Smcr8	0.812432	1.1604	7.29188	-0.139636
Olfr1178	-0.157347	-0.213626	0.0397043	-0.220613
Olfr538	-0.0882683	-0.104338	-0.0423826	-0.0479831
Fam108c	0.388308	0.798809	3.4579	0.051997
Tarm1	0.0584232	0.0435268	-0.00916688	0.0521965
Itga9	-0.0127021	-0.19791	-0.115427	0.424334
Noc4l	0.334579	0.216233	3.20437	-0.161548
Nudt18	2.30927	2.5252	2.87002	-0.0986216
Unc5d	0.10789	-0.142167	0.00514928	-0.0155415
Zfp945	0.427025	0.324313	1.6175	0.0354501
Frmd4a	-0.0727398	-0.387346	-0.324013	1.0768
Vmn1r1	-0.126131	-0.0514689	-0.172126	0.295926
Slc35a5	0.693032	1.1947	5.81447	0.050393
0610037L13Rik	0.690131	0.914687	2.64456	-0.117425
Ivns1abp	0.899761	1.35302	7.41704	-0.0870403
Cts3	-0.195895	-0.292785	-0.241843	-0.146958
Tgs1	0.326646	0.443595	3.74727	-0.163704
Npl	0.0724118	0.0663886	-0.0978253	0.292918
Pi4k2b	0.353083	0.770781	3.12034	-0.0724504
Ifltd1	-0.22267	-0.0740166	-0.133719	-0.135123
Ttc21a	0.375174	0.663473	1.67091	0.0102305
Tssk6	1.07784	1.32905	3.77461	0.0138914
Nrbp2	0.821905	1.19666	0.77273	-0.221411
Myrip	-0.0704398	-0.198899	-0.200151	0.227536
Snora36b	0.0986802	0.13367	-0.0013807	-0.25571
Osbpl11	0.162473	0.734714	3.20243	-0.0969178
Srgap1	0.187634	0.125969	0.721995	-0.00661572
Gm14047	-0.202457	-0.460349	-0.378117	-0.0827271
Fam25c	0.238978	0.251842	-0.468722	-0.132967
Gm12060	0.263021	0.0861843	0.19808	0.0408148
Gopc	0.517941	1.27881	6.00934	0.032242
Htt	0.777291	0.774185	3.22851	0.223775
Ppyr1	0.564253	0.732397	-0.33249	0.338245
Fgf7	0.374235	0.63786	0.279518	0.321046
Ebp	0.190788	0.291433	1.59726	0.172784
Raet1c	0.0374404	0.029573	-0.0273761	0.0121339
Fgf3	0.144054	-0.210559	-0.30706	1.85261
Eef1a2	0.0264471	-0.287522	-0.265368	0.844255
Fgf18	1.32303	1.63183	0.48283	0.520001
Katna1	0.196844	0.232504	3.50677	-0.19118
Aadat	0.118724	-0.016295	0.231903	0.00627033
Tmem198	1.31169	1.6537	2.5207	-0.00897189
C1rl	0.361016	0.76308	0.139393	0.0383588
Slc25a29	1.59518	2.36171	5.13144	-0.210383
Ddx6	0.943426	1.25001	7.38512	0.00346134
Cwh43	-0.0279673	0.0229586	-0.236004	0.162906
Ccdc73	0.0806828	0.269344	0.180478	0.0438233
Gm13285	0	0	0	0
Fut11	1.81009	2.08863	3.48069	-0.0970176
Mcoln1	0.671627	1.12488	3.35228	-0.17689
Zfp773	-0.119991	-0.135022	-0.136273	0.0148431
A930011G23Rik	-0.153507	-0.322913	-0.199502	-0.0376527
4930539J05Rik	1.11818	1.31321	10.6404	-0.23089
4831440E17Rik	1.10223	1.58103	6.13446	-0.0118807
Rreb1	1.1233	1.76562	5.33739	0.0122874
Spo11	0.0643942	-0.15349	0.126375	0.118983
Epb4.9	0.452955	0.0833117	-0.354634	0.538152
Fbxl5	0.406643	0.890063	4.64533	-0.0542995
Twist1	0.17373	-0.0598218	0.0520739	0.270154
Fads1	1.00688	1.56718	5.11842	-0.327309
Zdhhc9	0.0660186	0.240085	1.25378	0.108054
Ly6g6c	0.63291	0.126838	-0.118106	-0.189975
Rhbdf2	1.05685	1.02221	0.184371	0.131869
Myl6b	1.56592	2.20989	2.47248	-0.218656
1700034H15Rik	0.737467	0.816722	3.02122	-0.0492341
Gm10516	1.53761	2.47419	6.62909	-0.211787
Gm12657	0.160596	0.105859	0.00385159	-0.186468
Mrap2	-0.0237896	-0.176689	-0.220997	0.509471
Rapsn	0.834691	1.24791	2.69992	-0.108499
Sncb	0.320337	0.0150403	-0.0444122	0.899859
Nek9	0.549326	1.22901	4.29925	-0.204066
Wdr75	0.53943	0.388408	4.32991	0.0757122
Prg4	0.241701	0.455473	-0.036543	0.103841
1700017B05Rik	0.998864	1.10323	4.39764	-0.00736785
Srrd	0.838953	0.934145	3.22262	0.113518
Myl7	0.361448	0.163557	-0.343603	0.237766
Znhit1	0.871362	1.34092	3.94081	-0.0543992
Mapkap1	-0.0258362	0.0165852	-0.0691514	-0.219961
Abhd16a	0.865306	1.02562	3.03298	0.121892
Igsf9	0.199745	0.105739	0.307501	0.539656
Atm	0.585996	1.03728	5.01095	-0.0511911
A330023F24Rik	-0.0837429	0.056708	-0.0352868	-0.335582
Cyp2r1	-0.0834051	-0.0743307	0.0110304	0.252755
Elfn2	0.591207	-0.0364286	-0.273237	2.76631
2410002I01Rik	1.33719	1.44273	4.58469	0.106649
Spink8	-0.0368393	-0.149531	-0.101718	0.0665869
Il22ra1	0.120602	0.140695	-0.368342	0.273616
Klhdc1	0.511885	0.865874	2.37997	-0.0186499
Zfp870	0.242471	0.0259279	1.18994	0.032242
Tnfaip3	1.44439	2.03904	6.2902	-0.110003
Plk1	0.712475	1.11588	4.66488	-0.102183
Kcnd2	-0.00246891	-0.244961	-0.118671	-0.00792043
Cdh13	1.48678	2.074	4.19689	-0.297024
Rps26	0.49355	0.742077	7.9019	0.0086265
Ptcra	0.233345	0.0574805	-0.123255	0.141647
Tnfsf9	0.814647	1.57686	2.27764	0.0740084
Fbxl6	2.12864	3.26443	3.80713	-0.102682
Cyp2b10	0.0957792	0.0163679	0.0605504	0.317285
Pla2g2d	-0.0362383	-0.415929	-0.325311	0.244083
Pitx2	0.692009	1.15303	7.46851	-0.225425
Pla2g1b	-0.0371772	-0.13239	-0.185835	0.0412676
Pitx1	-0.057559	-0.184946	-0.427637	0.919514
Gm5512	0.243325	0.686335	0.542773	-0.282434
Dcun1d2	1.06189	1.75145	5.24099	0.124248
Msl3l2	-0.275291	-0.257176	-0.191716	-0.246784
Fance	1.17327	1.66811	3.04928	-0.0915531
Insr	0.336457	0.169834	3.00102	-0.0423651
Caprin1	1.66332	1.70505	9.80034	0.1249
Tmed8	0.628384	0.860707	3.65472	0.176644
Pdgfb	1.8113	1.97075	4.58327	0.159199
Rnf151	0.69414	0.699203	2.74036	-0.144049
Tdp2	0.44997	1.04012	6.09796	-0.196545
Ptbp2	0.288013	0.584314	4.281	-0.192684
Wdr45l	0.396241	0.384329	5.33415	-0.242172
8430408G22Rik	0.550096	0.775054	-0.0685441	0.0404157
Guca1b	0.0630331	-0.104797	-0.023566	-0.142644
Cd8a	-0.0503958	-0.234966	-0.32596	0.163558
Rsph1	-0.145658	-0.387346	-0.229515	0.0692961
Mrpl32	0.113091	0.269344	5.77476	-0.0845844
4931429I11Rik	-0.0937227	-0.149096	-0.134327	0.898454
Mcart6	-0.0937227	-0.0433333	1.90683	0.167519
Nrcam	-0.12937	-0.273665	-0.232111	0.102789
Actr1a	0.994939	1.33477	7.39879	-0.046026
Dalrd3	1.36763	1.74968	1.78561	-0.174434
Adam11	0.253136	-0.026748	-0.486972	0.935309
Fkbp3	0.776268	1.06608	5.39283	-0.012533
Spdef	0.0244005	-0.143061	-0.359217	0.174088
Slc39a1	0.49662	1.20878	2.76968	-0.122038
Fbxw2	0.420801	0.790456	4.02229	0.0459799
Lrrc57	0.638448	0.700192	4.20475	-0.144801
F8	0.0208984	-0.107863	0.493295	0.302895
C3ar1	0.372273	0.798375	0.277571	-0.0193022
Ndufc1	0.23036	0.379718	2.98411	-0.128807
Tktl2	-0.103787	-0.24892	0.147221	0.0938632
Peg10	0.985814	0.861914	2.77816	0.112766
Gle1	0.405451	0.661711	1.48516	-0.0810232
Selm	0.761942	1.32069	1.93875	-0.160043
Gtf2ird2	0.752985	0.985711	3.3041	0.00646988
Hsd17b11	0.220211	0.61367	0.43331	0.0998803
Impa2	0.758956	1.32564	1.60638	0.102889
Prss28	0.109683	-0.302248	-0.346806	0.405983
Pth2	0.491419	0.187095	-0.353985	1.18169
Lypd1	0.0104119	-0.165922	-0.138261	0.832221
Bcl3	0.736697	0.693046	0.055967	-0.115921
Wbscr16	0.768081	0.692057	3.22198	-0.115169
Fkbp6	0.125033	0.0542938	-0.077628	0.414456
Pfkm	0.921852	1.23758	6.87479	-0.103134
Zfp648	-0.0605445	-0.407793	-0.211913	-0.00285505
Rhoh	-0.0136409	0.0449512	0.0807477	0.399314
Max	0.469413	0.733507	3.71989	-0.00340763
Nfkbiz	0.40255	0.829155	2.45427	-0.140189
Mkrn2	0.572693	0.48746	2.43537	0.0573617
Atp9a	0.090747	0.0193373	-0.0254711	0.156989
Vav2	1.40286	1.90788	3.80523	0.00927886
Ybx2	1.21463	1.1814	0.417655	1.35197
Wisp2	0.994686	1.38423	0.0735274	-0.24528
Rasgef1c	0.0417124	-0.239915	-0.163691	0.473522
Flywch2	0.270955	0.216788	0.25997	0.250399
Mnd1	0.305241	0.699203	0.661403	-0.173682
Gm3604	-0.113598	-0.0809213	-0.051508	-0.0768635
Asb1	0.871277	1.12962	3.03622	0.070148
Gpr83	-0.180968	-0.203631	-0.33768	0.533639
Mbtps1	0.618151	1.07047	4.33835	-0.102283
Rnf19a	0.690816	1.07112	8.16386	0.113319
Tia1	0.55555	0.93371	6.50596	0.0125867
Odf2l	0.69414	0.94327	4.36573	0.0732563
Ppp6r3	0.786248	0.954593	4.0555	0.0473844
Tmem176b	-0.0717165	-0.191102	-0.314888	0.157442
Myb	0.44997	0.373006	0.692672	1.25545
Aplf	0.337564	0.528572	2.06257	0.0298858
Vcpip1	0.387285	0.74087	4.52605	-0.105291
Fat4	0.565445	0.578376	2.29849	0.325459
9930104L06Rik	0.381229	0.401155	4.86559	-0.195693
Olfr149	-0.112743	-0.144582	-0.0938907	-0.0853365
2310035C23Rik	0.321614	0.739446	6.156	-0.0869405
Fcrl5	-0.153338	-0.168771	0.0410019	0.572596
Qrich1	1.16704	1.17425	6.45575	-0.150166
Rab14	0.69414	0.94327	6.00999	-0.114416
Lpcat3	0.795458	0.89028	2.92806	-0.13718
Ugt2b37	-0.120761	-0.177341	0.0169116	-0.170374
Pgm1	0.317267	1.02902	2.47966	-0.154778
Tex12	-0.0135565	0.061005	0.0403531	0.195747
Puf60	1.03196	1.91051	6.21261	-0.240867
Gpa33	0.976689	1.42228	0.00969122	-0.0445217
Snora33	1.43237	1.8638	9.83943	0.147664
Snord100	1.51944	1.98385	11.182	0.129413
Tlr8	-0.241606	-0.256838	0.112017	0.465348
Tlr7	-0.0077544	-0.0460853	-0.215806	0.0868945
Scn4a	0.582504	0.78319	-0.200841	0.682454
E330016A19Rik	0.481693	0.639622	1.90164	0.37279
Skil	1.33514	1.94516	8.23297	0.0785212
Taar6	-0.194355	-0.484755	-0.283619	0.440781
Taar7a	-0.00127668	0.0159333	0.03646	0.305251
Taar7b	-0.217216	-0.265191	-0.0795745	0.360556
Taar7d	-0.0540668	-0.101707	-0.0352453	0.334032
Taar7e	-0.169542	-0.258263	-0.110195	0.187373
Taar8a	-0.0336849	-0.0410158	0.03646	0.206476
Taar8b	-0.0996092	-0.155687	-0.0267688	0.223123
Taar8c	-0.0923616	-0.0838907	0.0156139	0.0735556
Taar9	-0.208344	-0.214736	-0.251659	0.51614
Rab11fip3	0.630093	1.84796	3.89125	-0.24528
Cyp46a1	1.02726	1.17227	0.84322	0.137786
Pou3f2	0.147293	-0.110398	-0.152578	0.662898
Cyp27b1	0.754441	0.590567	-0.250403	0.126105
Rad21	0.545317	0.785507	8.72046	0.188026
Bpifa1	-0.0512502	-0.236391	-0.378075	0.142399
Adat1	0.601008	0.74384	1.88858	-0.0680374
Gkap1	0.830851	0.991094	3.71401	0.0838859
Abcd2	0.736612	1.23021	2.25092	-0.0407611
Pld3	0.598023	0.748789	3.18158	-0.0717981
Oprd1	0.265585	0.123	-0.193662	1.2007
Olfr65	-0.0579911	-0.0166091	0.0175604	-0.0503392
Odc1	0.554273	0.811339	4.84146	-0.0871401
Mal	0.287844	0.267461	0.373974	0.658938
Fbxl16	1.07076	1.56597	1.78037	-0.0461258
Prhoxnb	0.0469134	-0.194506	-0.177358	0.572397
Slc30a2	-0.00169897	-0.218912	-0.158459	0.473622
Hdgfl1	-0.0544046	-0.239143	-0.289458	-0.274061
Hdgf	1.06376	1.46911	7.24889	-0.171425
Hdc	0.0226072	-0.00738693	-0.139559	-0.099274
Lrrc66	0.121193	0.106632	0.10488	-0.104339
Slain2	0.856265	1.85424	5.21361	0.0178517
Yrdc	0.986837	1.39172	5.60333	0.0132391
Snrpn	-0.219094	-0.161843	-0.0841164	-0.163604
Stxbp5l	-0.066431	-0.251672	-0.104355	0.88246
Uba2	0.381398	0.482076	3.63193	-0.0793194
4930519F09Rik	-0.245615	-0.147116	-0.0593772	-0.110556
Postn	0.354022	0.780124	1.1476	-0.077063
Pafah1b2	0.783431	1.13809	3.24546	-0.057308
P2ry2	0.642119	0.965577	1.2492	0.0205609
P2ry1	0.00239429	-0.23936	-0.121957	0.253308
Otc	-0.208259	-0.369529	-0.197556	0.391593
Dfnb59	0.125117	0.224924	0.543464	0.161502
AU041133	0.246564	0.298362	1.30204	0.108254
Zfp949	0.278033	0.443595	3.08578	-0.0451741
Sipa1	1.25796	2.0718	1.3978	-0.370679
Cxcr5	0.211086	0.108274	-0.218402	0.416713
Blk	-0.0645533	-0.184173	-0.26991	0.754705
Col6a5	0.115053	0.190185	0.163525	0.285396
Hrk	0.435981	0.130484	0.0253466	1.61726
Bid	1.58127	1.93185	4.99071	-0.121285
Bgn	-0.0648067	0.31275	0.115869	0.555451
Gm11413	0.22729	0.279121	-0.218402	-0.0376527
Cyp2w1	0.413131	0.0607639	-0.599721	0.215755
Gm7244	0.0388113	-0.0724717	-0.309656	-0.0893965
Vmn2r82	-0.10251	-0.110277	-0.0026369	0.0750599
Cygb	0.478886	0.200276	-0.266707	0.33955
Coro7	0.620113	0.918091	1.71325	-0.25581
Olfr622	-0.0478424	-0.112257	0.205908	-0.061721
Lpxn	0.317605	0.588829	1.71329	-0.0405615
Golph3l	0.149508	0.338605	1.41025	-0.0519433
Peli2	0.406474	0.524396	2.70386	0.352835
Plxdc1	1.07391	0.844653	2.52334	0.251804
Prcc	0.673927	0.475365	5.8008	-0.0680374
Cnnm2	0.882365	0.726023	3.12289	0.113419
Zfp418	-0.108819	0.0632019	1.19518	-0.0269233
Ccdc106	0.579772	0.274945	-0.0307034	0.393949
Tmem54	0.379182	0.358497	-0.104355	0.40834
Pafah2	0.41176	0.480097	1.83711	-0.0876927
Gm8369	-0.272907	-0.272337	-0.202746	-0.213092
Gtse1	0.496367	0.420275	4.74303	-0.202761
Gm10863	0.775508	-0.0302726	-0.556082	1.35533
Slc25a19	0.575679	0.694036	2.16295	-0.175938
Ssbp3	1.69061	2.35095	6.10708	0.0496408
Nfatc1	1.75219	2.94231	2.72077	0.0145438
Hexb	0.733627	1.02364	1.48386	-0.172929
Herc2	0.326646	0.728341	3.29368	-0.163704
Trem2	0.101581	-0.1314	-0.309007	0.178801
Mib1	0.65269	0.860707	5.39348	-0.0900488
Gbp5	0.239654	0.217561	0.360998	0.500445
Fam40a	0.44383	0.716898	2.67908	-0.1624
Cldn17	-0.259857	-0.388987	-0.133029	-0.303593
Lsamp	-0.334052	-0.519495	-0.417862	-0.314423
Wdfy2	0.50583	0.778362	3.4377	0.0292334
Mrgprb8	-0.0620844	-0.150738	-0.113439	-0.136228
Mrgprb5	-0.138073	-0.137436	-0.00851803	-0.0549518
Mrgprb3	-0.0934693	-0.133477	-0.0476149	-0.0777154
Bpi	0.232069	0.0164647	-0.389189	0.486408
Zfp120	0.0382948	0.161167	1.25321	-0.0457267
Ppil6	0.993916	1.09785	2.49466	0.102889
Gm6525	0.057231	0.221955	-0.145399	-0.1622
Srsf9	0.542247	1.24627	5.13996	-0.214696
Srsf7	0.654568	0.757359	8.81885	-0.119029
Papss2	-0.130393	-0.177027	-0.146738	0.0640311
Crygd	-0.0126176	0.0459409	-0.0802234	0.349174
4930468A15Rik	-0.150268	-0.173937	-0.0450195	0.29377
Trh	-0.230772	-0.293678	-0.360515	0.832873
Mug1	-0.0619999	-0.0777346	-0.0971349	0.00591729
Pf4	0.0511756	0.386646	0.0429485	-0.104439
Trmt112	1.21549	1.57333	5.40257	-0.315927
Tbc1d25	0.163243	0.0204238	1.36718	0.0290339
Tgm1	1.25207	1.07267	0.371379	-0.00887212
Slc25a28	1.09285	1.8329	4.96135	-0.18075
Angptl6	0.663862	0.749778	0.752657	0.213898
Gm4871	-0.0296761	-0.0856529	-0.132339	0.15022
Wfdc8	0.057231	0.148734	-0.334395	0.15388
Ppp1r14c	0.0446134	-0.000578992	0.62486	0.147464
Nmnat1	1.00116	1.22659	5.0129	-0.0269233
Mir344	0.0269539	0.264395	-0.167543	-0.0808237
Clec10a	0.372789	0.190499	-0.151321	-0.0135845
Cask	0.262684	0.510104	3.57259	0.163658
Pde9a	0.281704	-0.0150879	-0.0965691	0.880756
Ap1g1	0.558536	0.725372	6.15794	0.174388
Pcdh12	0.308743	0.379259	-0.493502	-0.154326
Sox5	-0.291327	-0.168119	-0.196907	-0.0711457
Pphln1	0.440845	0.729983	7.5252	-0.20567
Dgkz	0.527836	1.23263	2.50115	0.0586664
Armc5	1.16508	1.28595	4.29925	-0.065781
Ccdc123	0.422932	0.710863	3.26306	-0.159092
Nkd1	-0.0555124	-0.199237	-0.295988	0.898255
2810422O20Rik	0.290144	0.586077	3.82417	-0.111308
1110034A24Rik	0.921082	1.38237	4.60883	0.0178517
Crnkl1	0.0733507	0.173358	2.44644	-0.0277752
Sh3gl2	-0.0309528	-0.183618	-0.190377	0.21841
Gas6	0.26857	0.288898	-0.0124941	0.177197
Rabggta	0.983683	1.03914	2.27111	-0.106895
Vmn2r26	-0.011172	-0.0192405	0.0104231	0.0220114
Lce3b	-0.239391	-0.214615	-0.139518	-0.111208
Mrpl37	0.237101	0.729427	2.64517	-0.232394
Tmem41a	0.485195	0.783407	1.35152	0.0168002
Uchl3	0.0639719	0.0753934	2.3884	-0.246032
Sbds	0.919204	1.2742	4.37749	0.0369543
Ndufaf3	1.82741	2.10567	2.82573	-0.123542
Pcdhb19	-0.0694165	-0.230452	-0.0965276	-0.168317
Pcdhb18	0.0239684	-0.0560799	0.237177	0.0240683
Npc1l1	-0.139856	-0.388673	-0.580173	0.0888515
Man1c1	1.33199	2.12952	3.10529	-0.0317355
Gm13247	0.00605543	-0.00197957	-0.0182508	-0.0182508
Hdac4	0.0956102	0.0900229	-0.161054	-0.154679
AI182371	0.0469979	-0.0645534	-0.104355	0.773807
Ugt3a1	-0.211414	-0.421095	-0.316834	-0.0248665
Mycbp2	0.494658	1.09268	3.88281	-0.106795
Necap2	0.50276	0.498782	2.40864	-0.156183
Dsc2	0.0307937	0.11443	-0.217753	-0.0756585
Luc7l2	0.989992	1.5165	7.74486	0.0543532
Edem1	0.535938	1.06992	4.31552	-0.356189
Crygn	0.0539077	-0.0813797	-0.391784	0.193943
Lrrc25	0.835546	0.338147	-0.1585	0.0707006
Me1	0.298415	0.821574	3.02519	-0.0344447
5031414D18Rik	0.407666	0.663256	1.49822	0.122744
Gm5134	0.38106	0.0354879	-0.175412	0.5374
Trpc2	0.259867	0.709873	4.25561	-0.128707
Rbm22	0.692177	0.884124	4.76067	-0.0497867
Cdc25c	0.530136	0.786497	3.57	-0.148562
NA.1	0.607148	0.814863	7.76441	-0.121938
Apoa2	0.376197	0.591243	0.357063	0.108254
Anxa8	1.39851	2.85644	0.431281	-0.394394
Foxj1	0.870085	1.00703	0.443043	0.260729
Foxn1	0.478116	0.157956	-0.359217	-0.2704
Spr	0.286135	0.5819	1.17692	-0.104439
Spint2	0.285197	0.141371	-0.0443707	0.473069
Spink4	0.326223	-0.0109115	-0.397665	-0.0447213
Spic	-0.198111	-0.180431	-0.198204	0.0246209
Serpinb8	0.355045	0.740436	2.612	-0.117325
Serpinb9e	-0.0650699	0.0494655	-0.0678122	-0.139989
Txk	-0.102764	-0.199117	0.0240489	-0.0748066
2810459M11Rik	-0.264119	-0.294885	-0.221039	0.442385
Gm13718	0.220296	0.206673	0.18502	-0.17283
Heatr7b2	-0.352472	-0.496633	-0.449822	-0.0638239
Cpsf7	0.838785	1.05661	6.87544	-0.160895
Nr1h2	0.666932	0.573765	2.3865	-0.0550516
Umps	0.529113	0.663473	3.48527	-0.0984221
Umod	-0.0794807	-0.143157	-0.117374	-0.083932
4933407K13Rik	0.342934	0.467785	2.3839	0.531582
Acadm	0.76518	1.28255	2.37673	-0.00641617
Impact	1.50111	1.4126	4.91053	-0.0606159
Acadl	0.338757	0.756924	3.99426	0.0566096
Abi1	0.620282	0.828165	5.94157	-0.139436
Fabp6	-0.129116	-0.0790623	-0.145399	0.183513
Il11ra2	0	0	0	0
Opa1	0.104905	0.131256	4.15199	0.207881
Fgfr3	0.959208	0.779231	0.556441	0.438525
Efna2	2.04966	1.71251	0.517951	0.290915
Tpd52l1	0.589836	0.911718	0.235838	0.0922592
Mpp6	0.629408	1.10576	3.05906	0.432707
Lpl	0.524935	0.863121	0.937718	0.364969
Psph	0.689107	0.938104	7.13354	-0.0475303
Smpdl3b	0.61832	1.41987	0.969029	0.053601
Stx12	0.510778	1.03595	4.2256	-0.0316357
Adprhl2	0.627023	0.665332	2.80549	-0.203514
Zfp790	0.431034	0.580693	2.50708	0.127356
B3gnt8	0.384046	0.412912	-0.202139	-0.239163
Zfp428	1.28559	1.69988	3.83654	-0.144049
Klc3	0.450223	0.209643	-0.127797	0.0817293
Gm5424	-0.154615	-0.283007	-0.243831	0.038259
Gm13889	0.414492	0.223596	0.173907	1.7417
Ccdc90b	0.251849	0.384232	2.49536	0.0430712
Pus7l	0.365795	0.655	2.89804	-0.306802
Plxna4	1.15161	1.45251	2.14466	0.123949
Snhg1	1.22478	1.85863	11.6812	-0.00275528
Snx6	0.620198	0.877196	3.31712	0.00486584
Sip1	0.510862	1.1659	5.30028	0.0413673
Klhl6	-0.100717	-0.0344252	0.117898	0.111362
Brp44l	0.72544	0.966905	4.49149	-0.0780147
Hbb-b2	0.0353093	-0.037274	0.0892657	0.0394103
Sesn2	1.09907	1.60269	4.33312	-0.2703
Pet112l	0.310611	0.451296	2.23011	0.110709
Inpp5e	0.806376	1.31695	1.79144	-0.249793
D1Pas1	-0.10097	-0.098858	-0.195609	-0.25581
6330416G13Rik	1.72703	2.51783	2.32846	-0.0757583
Frmd7	-0.323735	-0.371509	-0.102409	0.600525
D17Wsu104e	1.30179	1.45581	3.68534	0.0436237
Rufy2	0.487326	0.630593	3.31384	-0.000598649
Lrrc50	0.551119	0.816722	2.64322	0.247091
Tktl1	0.0247383	-0.184608	-0.237301	0.594508
Etfdh	0.721685	0.929534	3.89652	-0.000299324
Ppp1r2	0.630346	1.05816	4.58275	-0.134924
Tjp3	0.99247	1.08981	1.45904	0.252256
Psca	0.766298	0.928955	-0.524813	0.374348
D630039A03Rik	0.35667	0.369265	-0.342913	0.237214
Tas2r136	-0.0974781	-0.0969752	0.177883	-0.0313364
Tas2r139	-0.117006	-0.237598	-0.276398	0.0679913
Pitpnc1	0.776099	1.66855	1.39131	-0.0301314
Serpinb6a	0.606125	0.887094	3.20048	-0.012533
Cramp1l	1.69769	2.2686	8.7817	-0.13728
Gcc2	0.310357	0.630931	3.73097	0.158393
Zc3h8	0.386599	0.543757	2.65438	0.128208
Cpxm1	0.0851237	-0.358545	-0.490217	0.79938
Leprel2	0.781047	0.583759	0.78064	0.412753
Jagn1	0.739851	0.842239	3.23698	0.0832336
Nuak2	0.993747	1.87116	2.93455	-0.211035
Usp44	0.340634	0.425779	0.143286	0.0572619
Txnip	0.478454	0.954375	1.65266	-0.0771628
Tpi1	1.18001	1.56223	5.60199	-0.145753
Tph1	0.218249	0.2291	0.034472	0.253408
Prl7a2	-0.106688	-0.0245273	0.190252	-0.0838322
H2-Q7	0	0	0	0
Met	0.846032	1.57587	4.38527	-0.0240146
Thbd	1.00995	1.71659	0.742192	0.105045
Th	-0.00903108	-0.428796	-0.538439	0.352636
Myl12a	1.03332	1.32487	10.1614	0.089903
Hcrt	-0.00800777	-0.183738	-0.264719	0.628454
Top3a	0.789149	1.19393	7.4144	-0.150266
Top2b	1.18845	1.82983	6.10189	0.0474842
Pou4f1	0.194966	0.343988	1.08308	0.302043
Pon1	0.0742895	-0.175265	-0.320079	0.313325
Pole2	0.307372	0.76605	2.47252	-0.131815
Pole	0.759041	1.33356	3.19135	-0.169821
Cyth1	1.11238	1.54233	3.77136	0.0162476
Nrf1	0.608941	1.07783	6.52417	-0.0560033
Mdga2	0.112068	-0.0407985	0.00125619	0.00506539
Kif18a	0.275132	0.521547	3.39341	-0.0450743
Sh3glb2	1.06462	1.3485	2.04691	0.0275296
Tcl1b2	-0.0863906	-0.101924	-0.0567403	0.0810769
Tcl1b4	0.00597098	-0.0749826	-0.034555	0.00752134
1700049L16Rik	-0.11709	-0.261787	-0.273803	-0.123542
Lsm6	0.375174	0.297372	3.48527	-0.0490345
Tpd52	0.662839	1.08235	2.1232	-0.0915531
Kirrel3	0.182771	0.193589	0.895377	0.443337
Col9a2	-0.0262585	-0.0392774	-0.358568	0.748488
Lins	0.424978	0.631486	3.7727	-0.0618208
Kcnip1	-0.36663	-0.551602	-0.639467	-0.0949607
Kcne3	-0.114189	-0.022451	-0.316834	0.123296
Cmtm7	0.68109	0.962294	1.42327	-0.102935
Tecpr2	0.650475	0.916111	4.43544	-0.274061
3110043O21Rik	0.479562	0.808707	3.47355	-0.0345444
Gpr133	-0.00186788	-0.0476303	-0.323364	0.446146
Brpf3	0.654822	1.04959	4.04837	0.080225
Gas2l3	0.772175	1.33873	4.07116	-0.0490345
Pde11a	-0.103017	-0.312363	-0.176061	0.47663
Hba-a2	0.0594466	0.101466	-0.0189411	0.209485
Hoxb3	0.00444092	-0.0177194	-0.160405	1.31857
Ces2f	-0.13244	-0.268498	-0.202788	-0.11226
Sgk1	-0.0778564	-0.0912776	0.10285	-0.124494
Cblc	0.255774	0.250321	0.174597	0.190382
Pias2	1.00816	1.31531	5.04416	-0.0596642
Pom121l12	-0.257811	-0.338194	-0.209276	-0.206323
Tcf3	1.23468	1.52771	7.4548	-0.144249
Ush1c	0.100558	-0.173068	-0.166935	0.456123
Klf3	0.852172	1.24825	8.42784	0.129513
Klf2	1.18709	1.46361	5.81966	-0.243776
Kif5c	0.124949	0.152138	0.378558	0.252556
Otx1	0.601947	1.11115	3.90366	-0.052895
Cdcp1	-0.194102	-0.0623565	-0.442602	-0.169921
Rassf3	0.624976	1.4281	6.28367	-0.113112
Rfpl4	-0.202204	-0.282017	-0.253606	-0.199553
Ripk2	0.689107	1.2798	3.78831	-0.12655
Irgq	1.14086	1.7332	3.82417	-0.0421655
Unc5a	0.18064	-0.16614	-0.197556	1.12253
Usp1	0.841	1.36731	8.04137	-0.026271
Pramef8	0.494911	0.555079	3.89393	0.122091
Slc6a20a	0.0522834	-0.0844458	0.0116793	1.02471
Tnip2	0.481355	1.06354	2.11992	-0.24518
1810063B05Rik	0.3872	0.895664	3.05447	-0.0202539
Rps6kb1	0.65576	0.953168	6.64933	-0.0626727
Igf2	0.0592776	-0.109625	-0.0893487	0.774659
Tmem69	1.06794	1.19625	7.66079	-0.0026555
Skint11	-0.0985014	-0.0898294	-0.058038	-0.0305842
D3Bwg0562e	-0.149414	-0.245733	-0.106302	0.0482363
Ctso	0.178846	0.25428	1.89316	0.207128
Cstl1	0.0450357	0.0227413	0.27169	0.285297
Dolk	0.652437	0.885766	5.66586	-0.230038
Dgkd	0.798443	0.877196	3.03363	-0.0148892
Gga3	1.00586	1.14314	7.94424	-0.208026
1700025G04Rik	0.861297	1.45263	2.48359	0.207781
Sez6l	0.0864849	-0.195713	-0.0189826	0.833825
Dusp5	1.20517	2.13314	4.52013	-0.292511
Ptchd2	0.00844973	-0.013543	-0.121308	0.353587
Klc4	0.539008	0.796274	4.55079	-0.200405
Galnt7	0.750685	1.17964	3.38814	-0.2703
1700066M21Rik	0.115992	0.459866	2.1975	0.0239685
Mcm10	0.37722	0.714267	2.25615	-0.109804
Wdr89	0.886627	1.10379	4.93077	0.0292334
Brf1	0.965263	1.44437	3.58103	-0.211887
Fgf23	0.054931	0.0660507	-0.344859	0.272211
Nisch	1.33386	1.65194	7.04095	-0.129858
Apitd1	1.09319	1.09169	2.32392	-0.165308
Sp5	0.181663	0.135867	0.0194654	0.608146
Rnf157	0.802367	0.962945	2.03584	-0.0453736
Obfc2b	2.15712	2.80444	6.67598	-0.329012
Sirt2	0.365109	0.425344	2.82184	-0.0140373
Atp2b4	0.406305	0.427203	-0.0124941	-0.227781
Gm10941	1.13353	1.87314	4.48367	0.0343986
Tubb5	1.85871	2.03168	11.513	-0.0575075
Tmem150b	0.144307	-0.0240927	-0.088051	0.323302
Spire1	0.568684	0.938877	0.355116	-0.261727
S100a7a	0.10636	0.0778076	-0.290797	-0.156482
Mir130b	0.294923	0.364098	0.402648	-0.0514905
Mir302a	-0.0995248	0.0230791	0.102933	-0.0890972
Mtf2	0.0602165	0.347175	3.381	-0.128807
Gm7337	-0.148391	-0.212201	-0.210574	-0.199454
Gm14379	0.770983	0.915122	1.30788	0.378607
Gm3238	-0.0235362	-0.0959854	-0.115386	-0.041966
Guca2b	0.0862315	-0.146247	-0.426988	0.12094
Guca1a	-0.030014	-0.255631	-0.084158	0.480491
Tmem89	0.166482	0.0717721	-0.160405	0.0246209
1700013G24Rik	0.914857	0.758349	0.00186354	-0.0703936
Rnf187	0.360763	0.893902	3.15222	-0.18065
Gprc5b	0.58472	0.597616	2.34477	-0.210183
Aspm	0.309503	0.540015	3.26306	-0.00105146
Spag1	0.356501	0.426648	0.210367	-0.461933
Gdpd3	0.125887	0.21843	-0.309007	-0.305197
Map3k6	1.57607	2.26882	2.20724	-0.0917527
Atxn7l3	1.76831	2.5032	5.8796	-0.29552
Esrrb	-0.0533813	-0.0917122	-0.148036	0.604286
Rbp4	-0.00579223	-0.0845664	-0.176061	0.930996
Cd300lf	0.0146741	0.040992	-0.106951	0.481343
Olfr8	-0.0071632	-0.0557421	-0.00717883	0.0348975
4930480K15Rik	-0.194017	-0.14393	-0.0105061	-0.116673
1700042G07Rik	0.790172	0.771868	-0.0040176	-0.22016
1110032A04Rik	0.00239429	-0.214953	-0.121957	0.618776
U2af2	1.23809	1.55421	8.70027	-0.012533
Sult1a1	0.245541	0.281101	-0.200151	-0.197197
Cdca3	1.29369	1.46395	7.57866	0.0337462
Emg1	0.814732	1.03969	7.35904	0.137134
Mrps16	0.614058	0.960749	3.43247	-0.128907
Zfp317	0.0848605	0.199865	2.40674	-0.0145899
Psd4	0.0729284	0.125631	-0.394421	0.27888
Snrk	0.314535	0.86247	2.93329	0.06047
Fzd7	1.51228	2.9532	5.2403	-0.0134847
Esx1	-0.0795652	-0.134804	-0.0013807	0.425838
Esr1	0.238293	0.982186	1.53403	-0.0575075
Ccl21b	0	0	0	0
Uaca	0.211086	0.799799	1.48256	-0.136428
Trim7	0.673072	0.815636	1.08048	-0.0299319
Zfp825	0.239907	0.387756	0.8824	-0.0312366
Tctn2	0.476492	0.586077	0.781331	0.0961196
5830415F09Rik	0.869568	0.858293	4.40616	0.334032
Btbd1	0.346004	0.698551	2.58138	0.11447
Mir713	0.0272072	-0.0291384	0.221563	-0.0396098
Nctc1	0.0690041	-0.0821522	-0.379414	0.0327946
Mir710	-0.0855362	0.0378053	0.0331743	-0.0360487
Uspl1	0.294153	0.769236	6.9817	-0.019402
6330408A02Rik	0.39564	0.479879	2.5716	-0.0146896
Serac1	0.699256	0.972626	5.05394	-0.128055
Dera	0.699341	0.703934	1.74391	-0.104439
Nod1	0.807568	1.13039	1.28509	0.349827
Tnpo3	0.494827	0.709873	5.125	0.0194557
Tnr	0.0400036	-0.137001	0.034472	-0.0527952
Zfp36	2.34287	2.99762	5.2742	-0.121285
Zfp35	0.232406	0.707121	3.00236	0.0968718
Zfp26	0.438197	0.457452	3.42144	-0.0359489
Gipc2	0.275818	0.0759486	-0.102409	-0.110656
Hspa5	0.975581	1.32388	8.26229	-0.16616
Cbfb	0.944111	1.57729	7.14003	-0.0127326
B4galt1	0.914689	1.70251	5.65804	0.0107831
Tob2	2.48726	4.00653	13.2159	-0.189223
Trp63	-0.089545	0.18007	0.107475	0.0695954
Sp4	0.384985	0.625644	3.21151	-0.342551
Prom2	-0.0162787	-0.378558	-0.429625	1.32204
Traf3ip2	0.99477	1.54673	0.808017	-0.0735019
Cnot2	0.651583	1.0796	7.35251	-0.0832796
Klrb1f	-0.0429792	-0.0171642	-0.17537	0.15012
Fut4	0.00137098	-0.126451	-0.301179	0.00712224
Mapk10	-0.150353	-0.116771	-0.0613238	-0.0162937
Meis1	1.08415	1.67625	10.8926	-0.0421655
Erf	1.22777	1.58521	6.38145	-0.186667
Cd6	0.258337	0.401034	-0.198246	-0.328913
Calm1	0.894476	1.08003	7.14981	-0.0317355
Melk	0.343873	0.257466	2.83032	0.121991
Ly6g5c	0.479477	0.296382	-0.114778	0.0998803
Eftud1	0.230529	0.289791	1.80714	-0.0321883
A130022J15Rik	0.537046	1.29035	1.8651	-0.204918
Pds5b	0.357007	0.653141	3.88022	0.00571774
Upk3b	0.399311	0.314078	-0.157161	-0.0765104
Mob3c	0.423448	0.664343	2.21048	-0.370679
Fam46b	1.38759	1.86841	1.92699	-0.103986
Rnf39	0.109514	0.275814	-0.190418	-0.214143
Rnf146	0.37108	0.854769	5.14973	0.141647
Nucb2	0.310357	0.525168	1.70871	-0.14781
Atp8b3	1.54861	1.39556	0.386993	-0.0439691
Cfl2	1.14299	1.5397	8.47023	0.0589657
Olfr69	-0.110697	-0.199551	-4.15e-05	-0.0670857
Olfr67	0.0363326	-0.00374184	0.15509	0.0584132
Olfr68	-0.103449	-0.0708061	0.0423411	0.0204074
Olfr66	-0.0113409	-0.0594839	-0.0221853	0.0538006
Olfr64	-0.00827098	-0.0565145	0.137488	0.0614217
Gna15	0.623014	0.661156	0.00705433	-0.00897189
Notch4	0.0355725	-0.00178608	-0.312941	0.211342
Rpsa	0.874601	1.31092	5.81516	0.0202078
Mrgpre	2.5745	3.03598	1.75819	-0.259018
4931403G20Rik	-0.0116787	0.13664	-0.125201	-0.287599
Mir669a-12	-0.00613989	-0.0466167	-0.0169531	-0.0448748
Psd2	0.202646	-0.313908	-0.113522	1.60633
Tmprss9	0.641012	0.411584	-0.231503	-0.120833
Runx1	1.88199	2.81984	5.58832	-0.11602
Adcy3	-0.06353	-0.321488	-0.260784	-0.0955133
Ppp1r3e	0.880487	1.24429	2.83486	0.0139912
Gm4952	-0.0622533	0.0368156	0.0618481	0.152376
Cd101	-0.0411015	-0.120513	-0.170828	0.140895
Selplg	0.206824	0.308139	-0.306411	0.0169
Epor	0.661816	1.15458	1.0557	0.0869942
Glg1	0.718446	1.49649	4.76262	-0.00576381
Cct6b	0.595892	0.755162	4.09201	-0.103787
Snord37	3.04605	2.88447	6.98681	-0.220559
Srpx2	-0.0754719	0.194578	1.1313	0.205524
Vmn2r35	0	0	0	0
2310050B05Rik	1.51092	1.11443	0.17646	0.248396
Krt86	0.103374	-0.0880909	-0.112873	0.412653
Bbs1	0.287929	0.470633	1.25966	-0.265687
Plch2	0.0616719	-0.340849	-0.438101	0.267399
Cox7a2l	0.318459	0.216016	4.39245	-0.0490345
Gm17384	-0.0601222	-0.115998	-0.092593	-0.0329404
Trim45	0.334494	0.704586	1.6005	0.0123872
Olfr819	-0.0121953	-0.00395914	-0.0176019	-0.026624
Nsun6	0.16452	0.704151	3.86326	-0.0292795
Gpihbp1	0.0684129	-0.129445	-0.569142	1.08242
Zfp777	0.630346	1.17206	4.69614	-0.046026
Calml4	0.559306	0.613115	0.126982	-0.0947612
Fstl1	0.990762	1.43679	5.21033	-0.0370004
Acmsd	-0.0369238	-0.181856	0.0898731	0.0133389
Il1rap	0.336626	0.584314	1.52166	0.00486584
Ero1lb	0.142176	0.144992	1.14367	0.0542534
Ncln	0.763481	0.909062	5.6202	-0.30324
Cyp3a57	-0.0814429	-0.145354	-0.0626215	-0.137832
Calcoco2	-0.0239585	0.173576	-0.234706	-0.0513907
Sult6b1	-0.026944	-0.0330008	-0.0378822	0.241174
Rtel1	0.477515	0.7091	3.07731	0.154633
Mdn1	0.463526	0.417764	3.92195	0.101584
Mff	0.149424	0.143568	4.66358	0.319542
Ddit4	1.88174	2.65778	5.7284	0.0106834
Cacna1d	0.10175	0.226131	-0.0118038	-0.178946
Slc31a1	0.338672	1.02562	5.13084	-0.223821
Mdfic	0.380206	0.994063	3.91149	0.00260943
Nat10	0.888674	1.10576	4.13633	-0.0512909
Tmem111	0.622329	0.496585	4.39116	-0.0520431
Mir222	0.0968025	0.12312	0.126375	-0.0785673
Mir221	0.090747	0.149507	0.125726	-0.0603165
1110017F19Rik	0.262515	0.290878	-0.126541	-0.278673
Shd	0.346436	0.0827565	-0.434167	0.284245
Tmem217	0.536276	0.589046	1.69699	0.212393
Hipk3	1.471	1.86952	6.88655	0.107501
Rsad2	-0.162801	-0.250248	-0.335734	-0.242172
Rqcd1	0.864367	1.2278	9.82512	0.0968718
Hk2	1.3128	2.20769	5.57007	0.0929115
Amotl2	2.19805	1.99793	10.2539	0.0952677
Spen	1.44558	2.33248	6.82332	-0.1623
1500015O10Rik	-0.166979	-0.148227	-0.407439	0.0335467
Paxip1	0.480416	0.769453	5.47233	-0.0627725
Setdb1	0.127502	0.193492	0.66473	0.0667864
Ddx59	0.580711	0.886321	2.05997	-0.104539
Fbxw11	0.726548	1.24429	6.59588	-0.124294
Pxn	0.754947	1.42723	2.36107	0.0109827
Chpf2	0.912895	1.43954	4.04443	-0.0156413
Olfr150	-0.087245	-0.0708061	0.11794	-0.0388577
Olfr697	-0.112743	-0.18526	-0.11279	-0.144602
Olfr695	-0.169458	-0.201531	-0.0749911	-0.154479
Olfr702	-0.0680554	-0.0757551	0.0156139	-0.0746071
Olfr1111	-0.0883527	-0.112257	0.168108	-0.041966
Olfr710	-0.147198	-0.138426	-0.16884	-0.0937097
Olfr700	-0.109673	-0.174155	-0.123213	-0.156735
Olfr1085	-0.0639621	-0.0880671	-0.0801819	-0.0479831
Olfr1022	-0.0782041	-0.0940058	0.0729615	-0.142245
Olfr1030	-0.0923616	-0.0432127	0.166811	-0.035097
Olfr1020	-0.0457958	-0.102141	0.0540619	-0.0928578
Olfr1009	-0.0762419	-0.0999445	0.112707	-0.048835
Speer2	-0.123831	-0.172175	-0.0671634	-0.148362
Olfr843	-0.117691	-0.109287	-0.0313107	-0.0442224
Olfr837	-0.05893	-0.0829009	0.100338	-0.0259716
Olfr836	-0.12477	-0.0920263	-0.0221853	-0.0746071
Olfr868	-0.107542	-0.0991721	0.00583964	-0.0852367
Olfr872	-0.0822129	-0.0981823	-0.00393459	-0.0563563
Olfr866	-0.136965	-0.0878498	-0.0775865	-0.081476
Gpr97	1.70366	1.86006	0.204527	-0.129758
Gm4861	0.245625	0.419188	0.194145	0.231396
Parp9	0.164351	0.330349	1.24141	0.130917
Gm884	-0.0328305	-0.0639982	0.0885754	0.553593
Zfp748	0.156502	0.223934	2.5944	-0.124194
Gm1587	-0.240837	-0.198247	-0.249064	0.225832
Gm906	0	0.00813559	0	0
1810014B01Rik	0.194365	0.122251	0.645182	0.0751597
Il1f5	-0.187023	-0.0877531	-0.168233	0.235809
Fbxo34	0.161366	0.603772	3.0258	0.0777691
Cadm2	0.00657201	-0.0322283	0.00644698	0.026977
Aagab	0.174669	0.421385	2.82314	-0.0999263
Impdh2	0.554696	0.932286	1.46435	-0.0184503
Impdh1	1.8889	2.35556	3.27863	-0.310662
3110001D03Rik	0.0208984	0.0792558	2.32656	-0.11196
Gnai3	0.412614	0.790674	3.98708	-0.224573
Sema6d	0.458241	0.795623	1.27337	0.295174
Col2a1	0.669242	0.30208	-0.208711	3.049
Ephx1	1.75125	2.41229	2.95474	-0.138884
Olfr71	0.4133	-0.0698402	-0.283619	1.16184
Olfr70	0.191727	0.113657	0.0403116	0.612659
Alyref2	1.28567	1.81356	2.98346	-0.090801
Igfbp2	0.755717	1.07091	3.03947	0.0974243
Igfbp1	-0.192393	-0.409338	-0.319471	0.297131
Tpra1	1.34802	1.77199	3.80977	-0.266639
Bub1b	0.0632865	0.28506	2.4823	0.00722201
Chn2	0.893621	1.49352	2.44839	0.154533
9830147E19Rik	0.0384637	0.111919	0.170745	0.0508918
Bin3	0.697125	1.10103	3.07272	-0.0909007
Hist1h1c	1.45275	0.826185	9.36305	0.178148
St14	0.328692	0.168965	-0.0143992	0.624992
Lgmn	0.424472	0.697875	2.10621	-0.243024
Snrpa	0.581734	0.830362	3.01408	-0.204066
4921539E11Rik	-0.0450259	-0.116771	-0.0613238	0.418317
Ttll11	0.877333	1.20086	3.41486	0.0420197
Rapgef6	0.798612	1.04761	4.9184	0.249647
Ubac2	0.459095	0.683149	4.21712	-0.207174
Srsf6	0.753924	1.06014	7.17134	0.0314898
Ftsj2	0.764157	0.996815	2.3109	-0.0352966
Murc	1.14069	2.21363	2.69538	-0.385722
Nudt12	-0.124084	-0.220337	0.205217	-0.0117809
3110082D06Rik	-0.0430637	-0.179659	-0.134976	-0.0809235
Phospho2	0.432996	0.647975	2.45232	-0.0656812
Col20a1	0.147809	0.0220655	-0.146779	-0.279625
Cldn16	-0.0653232	-0.0637809	-0.0222268	0.28304
Vmn1r42	0.00588652	-0.00968055	0.00583964	0.220966
Vmn1r43	-0.0154342	0.0585908	0.0169116	-0.00245595
Actrt1	-0.250732	-0.298506	-0.3129	-0.12655
1700031F05Rik	-0.0436647	-0.0271588	-0.0814796	0.037906
Gm5128	0	0	0	0
Maf1	1.52712	1.51308	7.982	-0.136827
Gpr173	0.402381	0.528572	2.36496	0.721312
C1galt1	0.129211	0.757697	3.7362	-0.0094247
Entpd7	0.703181	1.1316	2.22289	-0.168417
Elovl5	0.597253	0.820367	2.82448	0.049188
Trpm8	-0.853166	-1.05133	-0.56732	-0.16134
Trim2	0.490649	1.24308	1.36787	-0.129559
Mdh1b	0.138336	0.132246	3.70753	0.137986
Cpb1	0.00571761	0.104652	0.0488296	-0.0336925
Rmst	-0.355289	-0.305	-0.277089	0.108054
4930470P17Rik	0.0288316	-0.148106	-0.1819	0.0383588
Snora78	0.841253	0.959879	5.31205	0.0346979
Olfr75-ps1	-0.117691	-0.125558	0.00648848	0.0347977
Mir128-2	-0.140288	-0.228472	-0.210574	0.166014
4930479M11Rik	0.0828139	0.0189027	-0.0684611	0.421525
Mir138-1	0.0238839	-0.088405	-0.0626215	0.257268
Tmem181b-ps	-0.00204663	-0.0101152	0.0384481	-0.00837324
Syt3	0.22422	0.178525	-0.189079	0.912845
1110012J17Rik	0.703096	1.13995	3.77525	-0.103134
Per1	2.5838	3.78501	3.70878	0.0640311
Slc25a39	1.28227	2.02299	4.27054	-0.0249662
Med6	-0.00136114	0.186998	4.29147	-0.00481213
Zswim7	0.64058	1.33653	3.46443	0.0551053
Mir467a-5	0	0	0.0188996	0
Tmod1	0.408183	0.53538	0.615735	0.128461
Gm4792	0.116762	-0.270695	-0.110236	0.604286
Hck	0.292961	-0.0448782	-0.185186	1.17869
4932415G12Rik	0.564591	1.18712	6.70668	-0.0512909
Sulf1	0.502844	0.775175	1.97136	-0.102935
D330028D13Rik	0.312235	0.364871	0.730472	0.00100539
4930405P13Rik	0.105928	0.115975	0.0788012	0.137986
4930405D11Rik	-0.241606	-0.14294	-0.0580795	-0.117425
Tmpo	1.25992	1.54518	12.1158	-0.0402085
Xlr3b	0.00605543	-0.00197957	0.0384481	0.0212593
Gm10754	-0.0764108	-0.17273	0.117898	0.131117
Fhl4	0.907694	1.4104	6.00476	0.102789
Sms	0.559474	0.637087	2.20075	-0.0376527
Arhgef1	0.881679	1.13908	2.4608	0.080225
Blzf1	0.188742	0.346403	4.09265	-0.23069
NA.2	0.539093	0.275379	-0.15781	0.326963
Znrf3	0.873408	1.36731	2.82508	-0.085536
Slc25a18	0.331424	1.05145	-0.146738	-0.143397
Rfx1	0.642288	1.11972	4.74043	-0.189024
Snx3	0.927907	1.60983	4.94768	-0.0423651
Kif1b	0.956138	1.79321	5.85875	-0.280277
Zc3h14	0.500629	0.651596	3.35687	-0.0103764
Capn1	1.60942	1.9446	2.93714	0.0221649
Grin1	0.127681	-0.234532	-0.245171	0.284245
Lpar2	0.859683	1.09519	-0.077711	-0.490161
Prrc2a	0.949143	1.34653	7.86864	-0.237659
Nkain4	0.041459	-0.141636	-0.307102	1.28177
Kif7	0.397518	0.693819	1.40437	-0.132567
Snx11	0.580711	1.19547	2.49466	-0.114416
Zfp704	0.642542	1.00517	2.71039	0.138638
Spint4	-0.06353	-0.199454	-0.109588	0.418117
Taf7l	0.168698	-0.113802	-0.0906464	0.109858
Fbxo44	0.738659	0.459311	-0.0554841	0.619528
Ccdc59	0.351891	0.469209	5.83795	-0.0102766
Mrgprx2	-0.269921	-0.358642	-0.0782768	-0.238964
Pm20d2	0.0612398	-0.148106	-0.0685026	0.561867
Pnldc1	0.256628	0.235474	-0.15128	-0.282334
Zfp382	0.387538	0.544964	1.87232	0.00506539
2310022B05Rik	1.05345	1.50825	4.17409	-0.325804
Klhl5	-0.101825	0.0787006	-0.191026	-0.128807
Tspan1	0.477346	0.400382	0.077462	-0.149414
Cd163l1	-0.149498	-0.23738	-0.217104	-0.0939093
Prorsd1	0.125033	0.314633	1.09415	-0.158439
Rsph6a	0.272663	0.0894677	-0.202788	-0.34932
Ccdc81	0.22345	0.282646	0.134202	-0.082328
Megf6	-0.0242964	-0.273013	-0.545618	0.851776
Rnls	0.266091	0.365764	0.660147	0.0681909
Slc18a2	0.0133974	-0.292905	-0.316185	0.470513
Commd8	0.215263	0.258456	3.02844	-0.0071683
Spsb4	0.758872	1.44789	1.62788	0.0397633
Ndufb3	0.228398	0.426334	6.76208	-0.103687
Mrpl16	0.387453	0.650944	2.6876	-0.0876927
Prelid1	0.971572	1.19767	6.61673	0.038259
Olfr656	-0.0124487	-0.141612	-0.0854141	-0.0777154
Olfr1273-ps	-0.0559445	-0.144799	-0.0586869	0.00742156
Wdr74	0.187033	0.205249	1.70157	-0.055704
Olfr1262	-0.138073	-0.104893	-0.0274176	0.0734558
Magee1	0.189681	0.241847	1.30723	-0.0772626
Olfr33	0.00179326	-0.0299109	-0.0495615	-0.0525956
Olfr641	-0.0915072	-0.163822	-0.140166	-0.102835
Olfr1233	-0.0954315	-0.08686	0.0449365	0.095567
Olfr1228	-0.0873294	-0.0949956	-0.0117623	-0.0427181
Olfr603	0.039487	0.00714581	0.00977423	0.000752134
Olfr686	-0.174659	-0.206262	-0.0802234	-0.0854363
Scnn1g	-0.0116787	-0.131835	0.0637946	0.275419
Sdcbp	0.344812	0.543419	4.3918	0.0284813
Cacna1s	0.219704	0.134974	-0.3827	0.679246
Mir187	0.198637	-0.0740166	-0.417214	0.259977
Mir186	0.0138197	0.120924	0.105528	-0.132468
Mir467d	0.0290005	-0.0915916	-0.130392	0.0164472
Mir185	0.450993	0.479759	-0.0352868	-0.236807
Mir184	-0.162548	-0.185815	-0.192323	0.0262249
Wdr43	0.194966	0.36026	5.63788	-0.0337923
4933424B01Rik	0.739766	1.06212	6.7927	-0.0786671
Phf21a	1.08193	1.91877	7.08074	0.0602705
Oit1	0.0600476	0.0384573	-0.280333	-0.027875
Dgkg	0.0641409	0.0586876	-0.187133	0.660542
5033411D12Rik	0.749915	0.909521	7.28344	0.0679913
Atp12a	0.0854616	-0.0583974	-0.236004	1.02225
Cds2	0.798359	1.33301	3.26302	-0.147157
Med15	1.02846	1.42503	4.58928	-0.0626727
Lrpprc	0.317183	0.476017	5.35499	-0.287046
Shmt2	0.628046	0.804627	3.19261	-0.204266
Rapgef3	1.1888	1.23866	1.06669	1.13201
Hivep2	2.13605	3.79952	9.6654	0.19996
Nat3	-0.0532968	-0.205828	-0.169531	0.025373
Nat1	-0.0459647	-0.142385	0.0970519	0.373542
Nap1l4	0.94351	0.965046	4.26409	0.0962194
Phlda2	0.24341	0.206118	-0.00791069	1.0055
Meis2	1.88719	2.27135	13.8716	0.289057
Mark2	1.31075	1.6769	4.85253	-0.221665
Emd	0.544294	0.654348	2.03978	0.0998803
Fli1	0.236415	-0.0778552	-0.303774	1.56175
1700058G18Rik	-0.168002	-0.0922674	-0.340966	-0.0644763
Prdm14	-0.138495	-0.28279	-0.373533	0.133174
Gm13139	0	0	0	0
Trmt2a	1.23869	1.56442	10.1398	-0.368423
Spam1	-0.0763263	-0.20549	-0.0169946	-0.0724504
Fgf8	0.208955	0.000748662	-0.120659	1.14529
Dsg4	-0.163825	-0.210559	-0.212562	0.153681
Syt14	0.034887	-0.133815	0.121142	0.207781
Ddhd1	0.681775	1.04551	3.55953	-0.178394
Tssc4	1.1893	1.35939	3.60256	-0.0301314
Odf3	0.325369	0.191054	-0.147387	0.279832
Becn1	0.529113	0.557711	3.05058	0.118883
Isg20	1.72003	1.82708	0.256035	-0.0825275
1190007F08Rik	0.131605	0.119693	-0.260177	-0.0326871
Lgals8	0.997925	1.32168	3.36534	0.0268773
[truncated: 19,022 more rows]
