# Supplementary material for: Incorporation of histone H3.1 suppresses the lineage potential of skeletal muscle
Source: Nucleic Acids Res. 2014 Dec 24;43(2):775–86. doi: 10.1093/nar/gku1346 (PMC4333396; doi:10.1093/nar/gku1346)
Supplement: SUPPLEMENTARY DATA [file supp_gku1346_nar-03342-x-2014-File014.xlsx]

## Sheet: SKM genes in WT
Gene symbol	H3.3_enrichment	C2C12_Growth	C2C12_Diff.
Tmem182	0.169007	0.970829	39.8857
Hspb2	0.656093	24.5213	147.651
Pfkm	0.453847	38.2403	185.426
Nctc1	0.293036	0.0334086	0.849543
Cacna1s	0.0764431	1.49622	122.084
Mybpc1	-0.145303	1.45925	5.74089
Asb16	0.427037	0	6.05024
Tnnt3	0.693209	94.0318	5447.56
Actn3	0.592611	28.043	387.883
Kcnj12	0.545858	0	0.572875
Hfe2	0.334473	2.93444	210.891
Slc2a4	0.747607	0.46563	1.28098
Sh3bgr	0.64075	59.4006	285.132
Sgca	0.37081	46.7214	176.481
Dnajb5	0.923651	3.12963	54.0487
Cacng1	0.78965	107.824	321.779
Ryr1	0.347823	1.09359	57.1527
Tmem38a	0.492901	8.63143	302.656
Ankrd23	0.47379	2.04311	33.6735
Myh4	0.0587724	2.37321	27.2993
Ttn	0.282068	0.922122	6.4972
Itgb1bp3	0.407537	0.723747	12.2764
Casq1	0.205291	4.70439	30.393
Myl1	-0.0337374	61.9006	3013.38
Tcap	0.265838	5.11402	39.6604
Tnni1	0.72567	19.4937	3085
2310002L09Rik	-0.119156	0.252315	1.09082
Jsrp1	0.617872	30.7903	582.479
Prkag3	0.0941683	0.247604	25.5506
Stac3	0.792531	6.12165	90.8183
Pgam2	0.654599	5.28304	127.993
Myom1	0.115054	0.357709	37.8191
Atp2a1	0.72423	35.3594	1307.11
Tnni2	0.571562	56.1876	3454.04
Sgcg	0.0964957	5.2645	78.7787
Lmod3	0.0383307	0.965581	71.1216
Smyd1	0.18474	4.31287	164.642
Fem1a	0.386986	7.39549	22.8031
Klhl31	0.313034	0.136478	6.80409
Trdn	0.00348769	0.841956	3.37586
Bin1	1.14695	413.832	1420.96
Hhatl	0.254815	0.21794	5.13208
Mypn	-0.0652019	0.0629726	2.84648
Rtn2	0.319184	16.0731	115.456
Adssl1	1.2137	28.933	172.953
Synpo2	0.39175	17.7279	83.5206
Myom2	0.44709	40.6134	320.376
Srl	0.427092	10.1623	376.283
Tbx15	0.348874	9.688	58.1284
Myh1	0.133666	0.881358	58.7468
Otog	-0.0132411	0.0781153	2.804
Ppp1r3c	-0.197319	0.0504861	0.279665
Pkia	0.0288026	5.67602	35.7084
Neb	-0.0933971	1.71868	37.4012
Kbtbd10	0.0893497	1.55638	126.66
Ank1	0.077385	23.5645	321.155
2310015B20Rik	0.996163	0.857508	32.6175
Usp13	0.318297	2.70987	9.47867

## Sheet: HK genes in WT 
Gene symbol	H3.3_enrichment	C2C12_Growth	C2C12_Diff.
Rac1	0.315027	185.375	125.089
Hspa8	0.743785	2209.23	1201.97
Tuba1b	1.72987	795.904	933.924
Rbm3	0.437118	186.586	80.1207
Ptms	1.6311	4523.59	3399.74
Pcbp2	0.604576	301.295	122.157
Tuba1c	1.64644	391.694	455.067
Gsk3a	0.348819	53.0436	57.9535
Cox6a1	0.289658	1631.96	1862.5
Hdgf	0.642688	965.328	542.955
Tpi1	1.12828	1167.59	1229.68
Tubb5	1.08923	1328.02	491.665
U2af2	0.840669	167.529	99.4495
Hspa5	0.564027	1047.38	477.841
Calm1	0.689442	683.74	505.653
Snx3	0.656592	297.742	314.422
Cstb	0.5006	308.921	108.696
Rps7	0.21288	467.214	309.045
Arhgdia	1.08635	835.653	562.212
Gng5	0.227725	71.3418	108.567
Ywhaq	0.24728	98.6568	45.5576
Pkm2	1.00763	2130.03	900.417
Cox6c	0.111341	388.39	555.01
Actr3	0.1905	151.572	67.2495
Rpl37a	0.424655	339.917	332.736
Atp5c1	0.317355	320.711	277.754
Eef2	1.53953	2786.7	2075.53
Cnn3	0.932735	423.679	583.492
6720456B07Rik	0.0488553	93.6458	164.447
Pgk1	0.714313	263.261	161.476
Gnb2l1	0.985693	3275.96	2529.03
Dynll1	0.61693	247.116	442.71
Tpm1	0.72567	1021.45	2585.39
Acta2	1.05388	1799.96	3536.79
Rps5	0.310652	1488.68	927.279
Mdh2	0.384161	402.392	313.539
Gm1821	0.00625877	705.794	728.594
Arl2bp	0.119927	49.1393	68.8471
Txn1	0.731984	440.241	212.384
Rpl37	1.00431	285.485	245.704
Gnai2	0.867813	517.865	367.121
Ndufv1	0.339844	373.659	440.981
Spp1	0.267278	771.657	335.955
Serpinh1	1.44985	741.059	516.034
App	0.47667	301.167	383.918
Esd	0.39175	661.127	140.592
Prkar1a	0.631277	395.484	695.575
Hspd1	0.5468	275.474	76.6938
Atp5l	0.362668	122.585	159.657
Arf1	0.912239	349.363	244.699
Rplp0	0.489522	1817.27	1000.64
Ppia	0.870748	183.176	105.193
Anxa5	0.78389	284.214	169.96
Ppp2r1a	0.230551	263.33	242.626
S100a11	0.558765	1075.25	760.036
Rpl8	1.11836	2535.44	1965.14
Rps3a	0.425652	224.456	168.542
Bsg	0.619312	755.358	1193.21
Eif3c	0.352642	328.398	113.954
Tspo	1.47765	507.68	393.987
Sqstm1	1.83766	4311.56	750.879
Hmgn1	0.407039	841.945	456.357
Hint1	0.487693	556.37	445.701
Uqcrq	0.479107	878.798	1095.9
Psma2	-0.00415662	43.1826	39.6777
Laptm4a	1.06723	314.52	552.226
Rtn4	0.734256	553.95	648.911
Rps4x	0.143747	830.806	520.903
Chd4	1.60052	219.751	411.742
Pcbp1	0.846484	357.199	371.231
Atp6v0c	0.859725	488.462	451.71
Cox7c	-0.0318536	386.128	524.563
Plp2	0.513397	161.377	54.2061
Fkbp1a	0.448086	1145.97	821.218
Surf4	0.559707	194.713	203.268
Ubc	1.72887	687.135	658.291
Anxa2	0.847317	1851.33	616.406
Cfl1	1.64157	1250.73	593.328
Slc25a4	0.506306	501.28	485.666
Ldha	0.750487	811.612	731.931
Rps3	0.271544	1817.3	999.618
Dstn	0.716142	148.733	95.7371
Npm1	0.505309	312.554	86.5795
Rps10	0.493843	751.939	468.947
Ctsl	0.158537	1005.59	633.194
Psma6	0.641248	180.783	140.587
Ywhaz	0.516776	807.835	583.582
Morf4l1	0.240079	53.4337	50.7866
Ncl	0.538269	162.373	52.1395
Ndufa7	0.758629	284.34	374.374
Mrfap1	0.29348	408.515	670.582
Tuba1a	0.948079	936.326	1498.19
S100a4	2.16012	4067.4	3704.87
Hif1a	0.580647	50.9863	26.1447
Lamp1	0.246836	507.214	500.736
Hist1h2ab	0.846375	4.77006	3.74192
Basp1	0.893183	340.722	412.862
Rpl41	0.739573	5852.13	5329.82
Ppp1r14b	1.26998	534.339	842.526
Aco2	0.783501	333.451	430.103
Eif2s3x	0.196206	90.9534	57.4936
Sar1a	0.297357	75.5384	101.98
Pabpc1	0.328931	877.876	339.357
Dap	0.851747	371.256	211.999
Lgals1	3.06704	5642.31	4178.76
Eef1a1	0.640306	9271.93	5420.8
Cyc1	0.3394	453.143	590.171
Emp1	1.09632	241.838	98.839
Itgb1	0.406152	477.311	324.488
Hk1	0.00830633	208.082	117.93
Rplp1	0.538159	2589.26	1921.98
H3f3a	0.930797	36.7398	62.4685
Col5a2	0.548739	107.315	91.6747
Ugdh	1.14927	220.932	71.4915
Prdx1	1.00425	247.748	143.225
Fscn1	2.10666	718.953	394.326
Cd63	1.23707	1568.87	1406.38
Atp5a1	0.255368	870.331	912.425
Anapc5	0.094612	125.342	95.349
Rps15a	0.683183	808.507	645.222
Rnf10	0.764281	326.338	337.019
Gstp1	0.605463	424.517	189.926
Cct4	0.54824	681.094	607.027
Jund	0.989515	365.421	543.993
Mfge8	0.309212	124.93	69.4871
Myadm	0.449028	267.002	224.499
Trim28	0.553448	154.291	87.2881
S100a6	1.92353	1053.02	964.057
Arpc2	0.579261	369.288	283.651
Fth1	1.46608	6824.28	5626.92
Rps11	1.02092	667.008	409.065
Hsp90aa1	0.391805	463.804	154.46
Rpl28	0.590618	680.671	453.927
Tceb2	0.513397	176.172	198.683
Ctnnb1	0.160865	421.625	370.807
Ssr3	0.0702389	125.617	89.7963
Atf4	2.38397	637.336	191.05
Rpl6	0.352642	886.595	573.674
Plk3	0.719466	36.0255	5.44138
Aldoa	1.04907	1411.54	1758.84
Banf1	0.932681	405.79	241.713
Psat1	0.920771	294.047	180.138
Ahnak	1.9741	104.875	64.6715
Dscaml1	0.0167833	0.0103562	0
Tpm4	0.854518	1081.83	368.192
Lmna	2.1024	1173	929.057

## Sheet: CBL genes in WT 
Gene symbol	H3.3_enrichment	C2C12_Growth	C2C12_Diff.
Cacna1g	0.422273	0	0.0150516
Crhr1	0.064533	0	0
Calb1	-0.0848109	0.127489	0.141243
Gabra6	-0.0633181	0	0
St8sia5	0.115054	0.0387721	0.0429552
Rgs8	0.0511827	0	0.0130037
Ptafr	0.312591	0.166458	0.0614723
Wnt7a	0.270103	0	0
Gabra1	-0.165854	0	0.0156893
Cbln1	0.217644	0.44174	0
Grid2	0.0387198	0	0
Kcnc1	0.119818	0.0252177	0.149005
6430573F11Rik	0.0172816	0	0
Gabrd	0.0425965	0	0.0819104
Tmem178	-0.129626	0	0
Megf11	0.21903	0	0
Crtam	0.0911789	0	0
Lhx5	0.118876	0	0.00531651
Kcng4	0.122753	0	0
Slc1a6	0.0506845	0.23572	0.14923
Ptgdr	-0.00227284	0	0
Sphkap	-0.103369	0	0
Uncx	0.0187217	0	0
Tmem145	0.202799	0	0
Zic2	0.108849	0.112978	0.0314542
Kcnt1	0.0254241	0	0
Mmp24	0.20241	0.208255	0.0391103
Zfp385c	0.315915	0.116368	0
Barhl2	0.152224	0	0
Fgf14	-0.0814324	0	0

## Sheet: SKM genes in GFP-H3.1
Gene symbol	GFP-H3.1_enrichment	H3.3_enrichment	C2C12_Growth	C2C12_Diff.
Tmem182	0.0702027	-0.1311	0.970829	39.8857
Hspb2	-0.30279	0.423841	24.5213	147.651
Pfkm	-0.0186188	0.717829	38.2403	185.426
Nctc1	0.10535	0.323329	0.0334086	0.849543
Cacna1s	-0.0223904	0.184565	1.49622	122.084
Mybpc1	-0.0326859	0.037153	1.45925	5.74089
Asb16	0.221353	0.401388	0	6.05024
Tnnt3	-0.00838958	0.773347	94.0318	5447.56
Actn3	0.0797439	0.450764	28.043	387.883
Kcnj12	-0.104556	0.0926118	0	0.572875
Hfe2	-0.0135373	0.0856942	2.93444	210.891
Slc2a4	0.0533171	0.6398	0.46563	1.28098
Sh3bgr	0.0789233	0.52277	59.4006	285.132
Sgca	0.210435	0.747347	46.7214	176.481
Dnajb5	-0.0943263	1.01182	3.12963	54.0487
Cacng1	-0.0391436	0.181912	107.824	321.779
Ryr1	0.0774147	0.0493177	1.09359	57.1527
Tmem38a	-0.224264	0.291188	8.63143	302.656
Ankrd23	-0.0208818	0.252188	2.04311	33.6735
Myh4	-0.112721	-0.0851234	2.37321	27.2993
Ttn	0.0399381	0.119565	0.922122	6.4972
Itgb1bp3	-0.0154692	0.2148	0.723747	12.2764
Casq1	0.00561123	0.321541	4.70439	30.393
Myl1	0.0957427	0.0554	61.9006	3013.38
Tcap	0.118597	0.274759	5.11402	39.6604
Tnni1	0.225812	0.762105	19.4937	3085
2310002L09Rik	0.00528016	0.0389706	0.252315	1.09082
Jsrp1	0.156761	0.469011	30.7903	582.479
Prkag3	-0.057604	0.231376	0.247604	25.5506
Stac3	0.251816	0.728176	6.12165	90.8183
Pgam2	0.232469	0.695317	5.28304	127.993
Myom1	0.027446	0.035453	0.357709	37.8191
Atp2a1	0.0693822	0.513229	35.3594	1307.11
Tnni2	0.138367	0.287788	56.1876	3454.04
Sgcg	-0.0539649	0.0709647	5.2645	78.7787
Lmod3	0.131023	0.25657	0.965581	71.1216
Smyd1	-0.2662	-0.0513116	4.31287	164.642
Fem1a	-0.050392	0.328547	7.39549	22.8031
Klhl31	0.140498	0.278276	0.136478	6.80409
Trdn	0.0314161	-0.0192881	0.841956	3.37586
Bin1	0.0741729	0.334453	413.832	1420.96
Hhatl	0.0759061	0.0961588	0.21794	5.13208
Mypn	0.203779	-0.0287411	0.0629726	2.84648
Rtn2	0.20145	0.277412	16.0731	115.456
Adssl1	0.2046	0.939841	28.933	172.953
Synpo2	-0.00914389	0.063153	17.7279	83.5206
Myom2	0.0348566	0.221	40.6134	320.376
Srl	0.309552	0.64937	10.1623	376.283
Tbx15	-0.118623	0.306841	9.688	58.1284
Myh1	-0.00337426	0.00769419	0.881358	58.7468
Otog	-0.116426	0.0146118	0.0781153	2.804
Ppp1r3c	0.0384957	0.0397765	0.0504861	0.279665
Pkia	-0.0832765	-0.1181	5.67602	35.7084
Neb	-0.140656	-0.182235	1.71868	37.4012
Kbtbd10	0.00849604	-0.0183646	1.55638	126.66
Ank1	-0.0877362	-0.187453	23.5645	321.155
2310015B20Rik	0.0136438	0.919029	0.857508	32.6175
Usp13	-0.0319316	0.299894	2.70987	9.47867

## Sheet: HK genes in GFP-H3.1
Gene symbol	GFP-H3.1_enrichment	H3.3_enrichment	C2C12_Growth	C2C12_Diff.
Rac1	-0.0319316	0.3103	185.375	125.089
Hspa8	-0.202363	0.138618	2209.23	1201.97
Tuba1b	0.109122	1.27283	795.904	933.924
Rbm3	-0.0796374	0.158535	186.586	80.1207
Ptms	0.0298413	0.643258	4523.59	3399.74
Pcbp2	-0.0751777	0.311135	301.295	122.157
Tuba1c	0.0688265	1.03606	391.694	455.067
Gsk3a	-0.00179943	0.354517	53.0436	57.9535
Cox6a1	0.263157	0.279141	1631.96	1862.5
Hdgf	-0.128098	0.316353	965.328	542.955
Tpi1	-0.0523901	0.74037	1167.59	1229.68
Tubb5	0.138433	1.08728	1328.02	491.665
U2af2	0.00987224	0.479417	167.529	99.4495
Hspa5	-0.02816	0.292053	1047.38	477.841
Calm1	-0.0568497	0.254782	683.74	505.653
Snx3	0.0327923	0.457682	297.742	314.422
Cstb	0.019612	0.431653	308.921	108.696
Rps7	-0.0907534	0.0102883	467.214	309.045
Arhgdia	0.0569562	0.635476	835.653	562.212
Gng5	0.0326599	0.23227	71.3418	108.567
Ywhaq	0.01502	0.1577	98.6568	45.5576
Pkm2	0.0348566	0.751699	2130.03	900.417
Cox6c	-0.115473	-0.206594	388.39	555.01
Actr3	0.0553814	0.205406	151.572	67.2495
Rpl37a	0.0244287	0.306035	339.917	332.736
Atp5c1	0.166302	0.155971	320.711	277.754
Eef2	0.123122	1.00833	2786.7	2075.53
Cnn3	0.195746	0.768158	423.679	583.492
6720456B07Rik	0.168499	0.207135	93.6458	164.447
Pgk1	0.197943	0.642423	263.261	161.476
Gnb2l1	-0.0633737	0.70307	3275.96	2529.03
Dynll1	0.0128233	0.200188	247.116	442.71
Tpm1	-0.00557098	0.580882	1021.45	2585.39
Acta2	0.18696	1.08379	1799.96	3536.79
Rps5	-0.0709167	0.136024	1488.68	927.279
Mdh2	0.117842	0.303382	402.392	313.539
Gm1821	0.119086	0.0450529	705.794	728.594
Arl2bp	0.0532509	-0.0140117	49.1393	68.8471
Txn1	-0.0788169	0.575606	440.241	212.384
Rpl37	0.162041	0.601635	285.485	245.704
Gnai2	-0.0326859	0.453388	517.865	367.121
Ndufv1	0.0664974	0.249594	373.659	440.981
Spp1	0.162597	0.318141	771.657	335.955
Serpinh1	0.161155	1.2061	741.059	516.034
App	0.0149538	0.149053	301.167	383.918
Esd	-0.144295	0.352788	661.127	140.592
Prkar1a	-0.14718	0.255647	395.484	695.575
Hspd1	-0.216165	0.0752589	275.474	76.6938
Atp5l	0.0179048	0.348494	122.585	159.657
Arf1	0.153876	0.808917	349.363	244.699
Rplp0	-0.0554735	0.273894	1817.27	1000.64
Ppia	-0.0238328	1.05171	183.176	105.193
Anxa5	0.0172829	0.311165	284.214	169.96
Ppp2r1a	0.0686279	0.198459	263.33	242.626
S100a11	0.255124	0.659805	1075.25	760.036
Rpl8	-0.0317991	0.535711	2535.44	1965.14
Rps3a	-0.0848513	0.0657765	224.456	168.542
Bsg	0.0842035	0.468088	755.358	1193.21
Eif3c	-0.0188175	0.119565	328.398	113.954
Tspo	-0.0302243	1.14268	507.68	393.987
Sqstm1	-0.0633737	1.20255	4311.56	750.879
Hmgn1	0.148596	0.436959	841.945	456.357
Hint1	0.0840711	0.2843	556.37	445.701
Uqcrq	0.032038	0.507117	878.798	1095.9
Psma2	-0.0217685	0.00337065	43.1826	39.6777
Laptm4a	0.0482355	0.741235	314.52	552.226
Rtn4	-0.0326196	0.472441	553.95	648.911
Rps4x	0.0187253	0.266082	830.806	520.903
Chd4	-0.0913753	1.65871	219.751	411.742
Pcbp1	0.0936785	0.770752	357.199	371.231
Atp6v0c	-0.141278	0.311135	488.462	451.71
Cox7c	-0.0702949	0.100512	386.128	524.563
Plp2	-0.078195	0.488064	161.377	54.2061
Fkbp1a	-0.0422932	0.279112	1145.97	821.218
Surf4	-0.012783	0.473306	194.713	203.268
Ubc	-0.279869	1.06808	687.135	658.291
Anxa2	-0.00838958	0.554823	1851.33	616.406
Cfl1	0.0621701	1.22772	1250.73	593.328
Slc25a4	0.0019059	0.358841	501.28	485.666
Ldha	0.133286	0.451659	811.612	731.931
Rps3	-0.0107187	0.278247	1817.3	999.618
Dstn	0.169187	0.690158	148.733	95.7371
Npm1	-0.0576702	0.149888	312.554	86.5795
Rps10	-0.0973435	0.439523	751.939	468.947
Ctsl	0.114825	0.386659	1005.59	633.194
Psma6	0.0224306	0.426494	180.783	140.587
Ywhaz	-0.085407	0.2244	807.835	583.582
Morf4l1	-0.0144241	0.117835	53.4337	50.7866
Ncl	-0.0414065	0.486306	162.373	52.1395
Ndufa7	0.0172829	0.456847	284.34	374.374
Mrfap1	-0.0121611	0.177647	408.515	670.582
Tuba1a	0.0378739	0.637205	936.326	1498.19
S100a4	-0.00523991	1.15482	4067.4	3704.87
Hif1a	-0.0451781	0.119535	50.9863	26.1447
Lamp1	0.0856459	0.162859	507.214	500.736
Hist1h2ab	-0.0988522	0.944223	4.77006	3.74192
Basp1	0.0211207	0.395217	340.722	412.862
Rpl41	0.0951209	0.569582	5852.13	5329.82
Ppp1r14b	0.0488574	1.08033	534.339	842.526
Aco2	-0.0133387	0.392594	333.451	430.103
Eif2s3x	0.0370533	0.209729	90.9534	57.4936
Sar1a	0.032038	0.319812	75.5384	101.98
Pabpc1	-0.0377674	0.325894	877.876	339.357
Dap	0.0872207	0.561711	371.256	211.999
Lgals1	0.0321704	1.93961	5642.31	4178.76
Eef1a1	-0.00111134	0.306841	9271.93	5420.8
Cyc1	0.115024	0.433412	453.143	590.171
Emp1	0.144335	0.851405	241.838	98.839
Itgb1	-0.0201937	0.256541	477.311	324.488
Hk1	0.0336791	0.0197119	208.082	117.93
Rplp1	-0.144427	0.387523	2589.26	1921.98
H3f3a	0.0231187	0.763835	36.7398	62.4685
Col5a2	-0.0267176	0.673611	107.315	91.6747
Ugdh	0.0870221	0.691858	220.932	71.4915
Prdx1	0.0885969	0.445547	247.748	143.225
Fscn1	0.408114	1.45924	718.953	394.326
Cd63	-0.0186188	0.374435	1568.87	1406.38
Atp5a1	-0.0274719	0.161129	870.331	912.425
Anapc5	-0.00475046	0.1967	125.342	95.349
Rps15a	-0.139214	0.45947	808.507	645.222
Rnf10	0.134728	0.677129	326.338	337.019
Gstp1	0.108235	0.514123	424.517	189.926
Cct4	-0.031111	0.238294	681.094	607.027
Jund	0.0760385	0.654558	365.421	543.993
Mfge8	0.251419	0.426553	124.93	69.4871
Myadm	-0.0297348	0.54877	267.002	224.499
Trim28	-0.0613756	0.520176	154.291	87.2881
S100a6	0.281061	1.21036	1053.02	964.057
Arpc2	-0.093572	0.213159	369.288	283.651
Fth1	0.173091	1.07422	6824.28	5626.92
Rps11	-0.0496377	0.820217	667.008	409.065
Hsp90aa1	0.0349228	0.396141	463.804	154.46
Rpl28	0.145645	0.372794	680.671	453.927
Tceb2	0.131089	0.421306	176.172	198.683
Ctnnb1	-0.0144241	0.0762118	421.625	370.807
Ssr3	0.0890864	0.0701588	125.617	89.7963
Atf4	-0.315771	1.45393	637.336	191.05
Rpl6	0.0106265	0.180241	886.595	573.674
Plk3	0.2707	0.5132	36.0255	5.44138
Aldoa	-0.0627518	0.407412	1411.54	1758.84
Banf1	0.0408249	0.420412	405.79	241.713
Psat1	-0.11636	0.533147	294.047	180.138
Ahnak	-0.303478	1.30399	104.875	64.6715
Dscaml1	-0.0702286	-0.0573352	0.0103562	0
Tpm4	-0.0451118	0.492388	1081.83	368.192
Lmna	0.142139	1.435	1173	929.057

## Sheet: CBL genes in GFP-H3.1
Gene symbol	GFP-H3.1_enrichment	H3.3_enrichment	C2C12_Growth	C2C12_Diff.
Cacna1g	-0.147114	0.264294	0	0.0150516
Crhr1	-0.0319316	-0.033094	0	0
Calb1	-0.0643928	-0.0313058	0.127489	0.141243
Gabra6	-0.120886	-0.127582	0	0
St8sia5	0.0575781	0.152512	0.0387721	0.0429552
Rgs8	-0.0898667	-0.167535	0	0.0130037
Ptafr	0.191353	0.166347	0.166458	0.0614723
Wnt7a	-0.0149135	0.118612	0	0
Gabra1	0.0369871	-0.0694705	0	0.0156893
Cbln1	0.0575781	0.350223	0.44174	0
Grid2	-0.0152446	-0.0390882	0	0
Kcnc1	0.0545608	0.20457	0.0252177	0.149005
6430573F11Rik	0.19486	-0.0321705	0	0
Gabrd	-0.0341283	-0.136288	0	0.0819104
Tmem178	-0.0937044	-0.126717	0	0
Megf11	0.0310851	0.0623471	0	0
Crtam	0.00177347	-0.168341	0	0
Lhx5	0.0700703	0.195	0	0.00531651
Kcng4	0.0577767	-0.00885281	0	0
Slc1a6	-0.0436694	-0.083394	0.23572	0.14923
Ptgdr	0.0560695	0.0952941	0	0
Sphkap	-0.0313097	-0.0894175	0	0
Uncx	0.0971851	0.353712	0	0
Tmem145	0.0715127	0.035453	0	0
Zic2	-0.0143578	0.240947	0.112978	0.0314542
Kcnt1	0.00698743	0.0492883	0	0
Mmp24	0.0496779	0.165453	0.208255	0.0391103
Zfp385c	0.0929241	0.497606	0.116368	0
Barhl2	0.0398057	-0.0017882	0	0
Fgf14	-0.0694743	-0.148394	0	0

## Sheet: SKM genes in GFP-H3.3
Gene symbol	GFP-H3.3_enrichment	H3.3_enrichment	C2C12_Growth	C2C12_Diff.
Tmem182	0.179732	0.0145052	0.970829	39.8857
Hspb2	2.5716	1.61871	24.5213	147.651
Pfkm	1.23758	0.921852	38.2403	185.426
Nctc1	-0.0821522	0.0690041	0.0334086	0.849543
Cacna1s	0.134974	0.219704	1.49622	122.084
Mybpc1	0.142023	0.0175751	1.45925	5.74089
Asb16	0.619271	0.460034	0	6.05024
Tnnt3	1.13973	1.1731	94.0318	5447.56
Actn3	1.62094	1.21455	28.043	387.883
Kcnj12	-0.119764	-0.0346984	0	0.572875
Hfe2	0.0414266	0.298077	2.93444	210.891
Slc2a4	1.07091	0.982575	0.46563	1.28098
Sh3bgr	1.93043	1.26444	59.4006	285.132
Sgca	0.50757	0.470098	46.7214	176.481
Dnajb5	1.53188	1.23058	3.12963	54.0487
Cacng1	2.01661	1.50315	107.824	321.779
Ryr1	0.314415	0.270955	1.09359	57.1527
Tmem38a	1.50562	1.11647	8.63143	302.656
Ankrd23	0.895881	0.516749	2.04311	33.6735
Myh4	-0.402844	-0.371408	2.37321	27.2993
Ttn	0.388843	0.385322	0.922122	6.4972
Itgb1bp3	0.780872	1.0572	0.723747	12.2764
Casq1	0.665332	0.643227	4.70439	30.393
Myl1	0.122903	0.113091	61.9006	3013.38
Tcap	0.240737	0.414154	5.11402	39.6604
Tnni1	1.14929	0.768851	19.4937	3085
2310002L09Rik	-0.0422229	0.0220906	0.252315	1.09082
Jsrp1	0.799244	0.874263	30.7903	582.479
Prkag3	0.793522	0.535854	0.247604	25.5506
Stac3	1.05034	1.05012	6.12165	90.8183
Pgam2	0.846078	0.669665	5.28304	127.993
Myom1	0.115419	0.0561232	0.357709	37.8191
Atp2a1	1.30365	1.10922	35.3594	1307.11
Tnni2	0.684138	0.808507	56.1876	3454.04
Sgcg	0.499337	0.406728	5.2645	78.7787
Lmod3	0.406104	0.353937	0.965581	71.1216
Smyd1	0.257684	0.165543	4.31287	164.642
Fem1a	0.711852	0.683221	7.39549	22.8031
Klhl31	0.873574	0.374319	0.136478	6.80409
Trdn	0.116192	0.122048	0.841956	3.37586
Bin1	2.43911	2.0529	413.832	1420.96
Hhatl	0.368613	0.591883	0.21794	5.13208
Mypn	0.00251093	-0.0886906	0.0629726	2.84648
Rtn2	0.408856	0.551541	16.0731	115.456
Adssl1	2.74112	2.3618	28.933	172.953
Synpo2	0.672382	0.530221	17.7279	83.5206
Myom2	0.539895	0.470183	40.6134	320.376
Srl	0.870267	0.953321	10.1623	376.283
Tbx15	1.32818	0.713583	9.688	58.1284
Myh1	-0.170316	-0.277085	0.881358	58.7468
Otog	-0.197258	-0.0372616	0.0781153	2.804
Ppp1r3c	0.100911	0.171683	0.0504861	0.279665
Pkia	0.760111	0.131088	5.67602	35.7084
Neb	-0.161408	-0.0491191	1.71868	37.4012
Kbtbd10	0.301766	-0.00169897	1.55638	126.66
Ank1	-0.258601	0.0398347	23.5645	321.155
2310015B20Rik	1.84973	1.59637	0.857508	32.6175
Usp13	0.934145	0.571585	2.70987	9.47867

## Sheet: HK genes in GFP-H3.3
Gene symbol	GFP-H3.3_enrichment	H3.3_enrichment	C2C12_Growth	C2C12_Diff.
Rac1	1.07861	0.69107	185.375	125.089
Hspa8	1.11863	0.83716	2209.23	1201.97
Tuba1b	3.05302	2.67284	795.904	933.924
Rbm3	0.60003	0.513679	186.586	80.1207
Ptms	2.64426	1.79577	4523.59	3399.74
Pcbp2	1.05915	0.86633	301.295	122.157
Tuba1c	2.78158	2.03781	391.694	455.067
Gsk3a	1.00594	0.692262	53.0436	57.9535
Cox6a1	1.0176	0.696524	1631.96	1862.5
Hdgf	1.46911	1.06376	965.328	542.955
Tpi1	1.56223	1.18001	1167.59	1229.68
Tubb5	2.03168	1.85871	1328.02	491.665
U2af2	1.55421	1.23809	167.529	99.4495
Hspa5	1.32388	0.975581	1047.38	477.841
Calm1	1.08003	0.894476	683.74	505.653
Snx3	1.60983	0.927907	297.742	314.422
Cstb	0.867177	0.414154	308.921	108.696
Rps7	0.511649	0.58088	467.214	309.045
Arhgdia	1.59631	1.56302	835.653	562.212
Gng5	1.28892	0.860274	71.3418	108.567
Ywhaq	1.08795	0.497559	98.6568	45.5576
Pkm2	1.9124	1.84566	2130.03	900.417
Cox6c	0.205346	0.27471	388.39	555.01
Actr3	0.877751	0.880656	151.572	67.2495
Rpl37a	0.591798	0.547533	339.917	332.736
Atp5c1	0.63489	0.427879	320.711	277.754
Eef2	2.33202	2.0506	2786.7	2075.53
Cnn3	1.60071	1.18615	423.679	583.492
6720456B07Rik	0.638077	0.601008	93.6458	164.447
Pgk1	1.01253	0.949312	263.261	161.476
Gnb2l1	1.94516	1.46477	3275.96	2529.03
Dynll1	1.30838	0.830851	247.116	442.71
Tpm1	1.77508	1.36866	1021.45	2585.39
Acta2	2.42933	1.47689	1799.96	3536.79
Rps5	0.597182	0.374235	1488.68	927.279
Mdh2	1.01253	0.690046	402.392	313.539
Gm1821	-0.0340873	0.00588652	705.794	728.594
Arl2bp	0.825196	0.519987	49.1393	68.8471
Txn1	2.3085	1.68848	440.241	212.384
Rpl37	2.16943	1.10402	285.485	245.704
Gnai2	2.01519	1.38077	517.865	367.121
Ndufv1	0.453155	0.359908	373.659	440.981
Spp1	1.25001	0.514017	771.657	335.955
Serpinh1	1.82773	1.88992	741.059	516.034
App	1.21054	0.725609	301.167	383.918
Esd	0.880938	0.648682	661.127	140.592
Prkar1a	1.4324	1.10027	395.484	695.575
Hspd1	1.07762	0.827781	275.474	76.6938
Atp5l	0.621371	0.584973	122.585	159.657
Arf1	1.6648	1.17702	349.363	244.699
Rplp0	0.996815	0.675034	1817.27	1000.64
Ppia	1.83621	1.76157	183.176	105.193
Anxa5	1.386	0.599816	284.214	169.96
Ppp2r1a	0.61565	0.441013	263.33	242.626
S100a11	1.56609	1.07212	1075.25	760.036
Rpl8	1.30913	1.12083	2535.44	1965.14
Rps3a	0.672599	0.562544	224.456	168.542
Bsg	1.31002	0.701988	755.358	1193.21
Eif3c	0.599379	0.562544	328.398	113.954
Tspo	3.648	2.72913	507.68	393.987
Sqstm1	2.50311	2.3693	4311.56	750.879
Hmgn1	1.30124	0.880487	841.945	456.357
Hint1	1.2411	0.723562	556.37	445.701
Uqcrq	0.974823	0.952382	878.798	1095.9
Psma2	0.260218	0.0958636	43.1826	39.6777
Laptm4a	2.03465	1.48098	314.52	552.226
Rtn4	1.49968	0.980697	553.95	648.911
Rps4x	0.356301	0.490649	830.806	520.903
Chd4	2.2166	2.4725	219.751	411.742
Pcbp1	1.76308	2.19763	357.199	371.231
Atp6v0c	1.24945	0.909825	488.462	451.71
Cox7c	0.132801	0.139528	386.128	524.563
Plp2	0.983176	0.72544	161.377	54.2061
Fkbp1a	1.13061	0.604932	1145.97	821.218
Surf4	1.38742	0.932855	194.713	203.268
Ubc	1.83444	2.07541	687.135	658.291
Anxa2	2.03421	1.34341	1851.33	616.406
Cfl1	2.49661	2.23234	1250.73	593.328
Slc25a4	1.44789	0.969525	501.28	485.666
Ldha	1.58004	1.1012	811.612	731.931
Rps3	0.557711	0.253643	1817.3	999.618
Dstn	1.31729	0.759041	148.733	95.7371
Npm1	0.697006	0.392401	312.554	86.5795
Rps10	1.2433	0.757933	751.939	468.947
Ctsl	0.86049	0.498836	1005.59	633.194
Psma6	1.10082	0.818741	180.783	140.587
Ywhaz	0.305604	0.697811	807.835	583.582
Morf4l1	0.437439	0.417815	53.4337	50.7866
Ncl	1.33301	1.13865	162.373	52.1395
Ndufa7	0.90281	0.55632	284.34	374.374
Mrfap1	0.652706	0.681259	408.515	670.582
Tuba1a	1.88347	1.34614	936.326	1498.19
S100a4	2.93099	2.71335	4067.4	3704.87
Hif1a	0.823433	0.404428	50.9863	26.1447
Lamp1	0.903799	0.597854	507.214	500.736
Hist1h2ab	0.936462	0.890889	4.77006	3.74192
Basp1	2.57565	1.60516	340.722	412.862
Rpl41	1.76221	1.63082	5852.13	5329.82
Ppp1r14b	2.32697	2.19277	534.339	842.526
Aco2	1.17249	1.06769	333.451	430.103
Eif2s3x	0.63687	0.543355	90.9534	57.4936
Sar1a	0.87961	0.646382	75.5384	101.98
Pabpc1	1.3628	0.981552	877.876	339.357
Dap	1.72735	1.28721	371.256	211.999
Lgals1	5.0481	4.1562	5642.31	4178.76
Eef1a1	1.43196	1.23817	9271.93	5420.8
Cyc1	0.768343	0.915543	453.143	590.171
Emp1	2.10149	1.4264	241.838	98.839
Itgb1	1.1526	0.813708	477.311	324.488
Hk1	-0.0140981	0.0315637	208.082	117.93
Rplp1	1.15195	0.781553	2589.26	1921.98
H3f3a	1.84654	1.17208	36.7398	62.4685
Col5a2	1.71989	0.657807	107.315	91.6747
Ugdh	2.20704	1.53181	220.932	71.4915
Prdx1	1.39193	1.04347	247.748	143.225
Fscn1	3.4598	2.99692	718.953	394.326
Cd63	1.49869	1.35237	1568.87	1406.38
Atp5a1	0.613887	0.414576	870.331	912.425
Anapc5	0.387636	0.530221	125.342	95.349
Rps15a	0.811676	0.668979	808.507	645.222
Rnf10	0.897209	0.810723	326.338	337.019
Gstp1	1.15458	0.904878	424.517	189.926
Cct4	0.858173	0.471206	681.094	607.027
Jund	1.8428	1.5649	365.421	543.993
Mfge8	1.16667	0.657807	124.93	69.4871
Myadm	1.21966	0.961592	267.002	224.499
Trim28	1.19789	1.09302	154.291	87.2881
S100a6	2.61172	2.04693	1053.02	964.057
Arpc2	0.850037	0.48741	369.288	283.651
Fth1	2.2089	1.71884	6824.28	5626.92
Rps11	1.54388	1.43868	667.008	409.065
Hsp90aa1	1.00539	0.723478	463.804	154.46
Rpl28	0.801561	0.561606	680.671	453.927
Tceb2	0.782755	0.704204	176.172	198.683
Ctnnb1	0.479542	0.45918	421.625	370.807
Ssr3	0.442605	0.139275	125.617	89.7963
Atf4	3.68472	3.86743	637.336	191.05
Rpl6	0.833114	0.390439	886.595	573.674
Plk3	1.53739	1.2693	36.0255	5.44138
Aldoa	2.01376	1.76881	1411.54	1758.84
Banf1	1.03638	1.2722	405.79	241.713
Psat1	2.16998	1.59944	294.047	180.138
Ahnak	3.85668	3.13252	104.875	64.6715
Dscaml1	-0.151293	0.114969	0.0103562	0
Tpm4	1.86699	1.6136	1081.83	368.192
Lmna	2.62063	2.79343	1173	929.057

## Sheet: CBL genes in GFP-H3.3
Gene symbol	GFP-H3.3_enrichment	H3.3_enrichment	C2C12_Growth	C2C12_Diff.
Cacna1g	0.60102	1.00893	0	0.0150516
Crhr1	-0.193081	0.128788	0	0
Calb1	-0.144147	-0.161525	0.127489	0.141243
Gabra6	-0.127103	-0.152315	0	0
St8sia5	-0.0934745	0.0822227	0.0387721	0.0429552
Rgs8	-0.288729	-0.168941	0	0.0130037
Ptafr	-0.0106942	0.261322	0.166458	0.0614723
Wnt7a	0.0654955	0.337311	0	0
Gabra1	-0.0798348	-0.162632	0	0.0156893
Cbln1	0.444464	0.504553	0.44174	0
Grid2	-0.110832	0.0340326	0	0
Kcnc1	-0.192309	0.170407	0.0252177	0.149005
6430573F11Rik	-0.273109	-0.152484	0	0
Gabrd	0.0570459	0.249718	0	0.0819104
Tmem178	-0.238587	-0.101825	0	0
Megf11	-0.145692	0.103628	0	0
Crtam	-0.104459	-0.0491191	0	0
Lhx5	-0.168674	0.0234616	0	0.00531651
Kcng4	-0.00509331	0.177063	0	0
Slc1a6	-0.10062	-0.0868973	0.23572	0.14923
Ptgdr	-0.368322	-0.20732	0	0
Sphkap	-0.36854	-0.199134	0	0
Uncx	-0.0278346	0.213048	0	0
Tmem145	-0.0512516	0.133051	0	0
Zic2	-0.0720371	0.2655	0.112978	0.0314542
Kcnt1	0.222051	0.185418	0	0
Mmp24	0.474375	0.527066	0.208255	0.0391103
Zfp385c	0.591122	0.407244	0.116368	0
Barhl2	0.0558388	0.0786362	0	0
Fgf14	-0.120947	-0.0490347	0	0
