# Supplementary material for: Incorporation of histone H3.1 suppresses the lineage potential of skeletal muscle
Source: Nucleic Acids Res. 2014 Dec 24;43(2):775–86. doi: 10.1093/nar/gku1346 (PMC4333396; doi:10.1093/nar/gku1346)
Supplement: SUPPLEMENTARY DATA [file supp_gku1346_nar-03342-x-2014-File015.xlsx]

## Sheet: Trunk
Gene	theta	H3.3_enrichment	C2C12_Growth	C2C12_Diff.
2310002L09Rik	1.31268	0	0.252315	1.09082
2310015B20Rik	0.839344	0.0650074	0.857508	32.6175
Actn3	0.323564	0.251618	28.043	387.883
Adssl1	2.42888	0.24796	28.933	172.953
Ank1	2.89881	0.192601	23.5645	321.155
Ankrd23	0	0.166823	2.04311	33.6735
Asb16	1.62522	0.247486	0	6.05024
Atp2a1	3.14159	0.043168	35.3594	1307.11
Bin1	0	0.106195	413.832	1420.96
Cacna1s	2.89692	0.0555197	1.49622	122.084
Cacng1	3.14159	0.0860972	107.824	321.779
Capn3	0	0	5.83886	21.3868
Casq1	2.92819	0.094497	4.70439	30.393
Dnajb5	0.954163	0.221768	3.12963	54.0487
Fem1a	0.169696	0.245706	7.39549	22.8031
Hfe2	2.7037	0.17027	2.93444	210.891
Hhatl	0.10887	0.0723312	0.21794	5.13208
Hspb2	1.45945	0.0237345	24.5213	147.651
Itgb1bp3	0.434052	0.203745	0.723747	12.2764
Jsrp1	3.13605	0.111449	30.7903	582.479
Kbtbd10	0	0.251844	1.55638	126.66
Kcnj12	3.09424	0.0963619	0	0.572875
Klhl31	1.59098	0.247861	0.136478	6.80409
Lmod3	2.39417	0.115612	0.965581	71.1216
Mybpc1	1.07746	0.816541	1.45925	5.74089
Myh1	0.39947	0.0437335	0.881358	58.7468
Myh4	0.140307	0.0929802	2.37321	27.2993
Myl1	1.3775	0.12151	61.9006	3013.38
Myom1	1.72547	0.251615	0.357709	37.8191
Myom2	0.29688	0.0843466	40.6134	320.376
Mypn	0.442446	0.0708746	0.0629726	2.84648
Nctc1	0.3429	0.137571	0.0334086	0.849543
Neb	3.14159	0.133569	1.71868	37.4012
Otog	0.299658	0.223953	0.0781153	2.804
Pfkm	0.0273541	0.772951	38.2403	185.426
Pgam2	1.63049	0.337608	5.28304	127.993
Pkia	0.594002	0.218567	5.67602	35.7084
Ppp1r3c	1.87684	0.212287	0.0504861	0.279665
Prkag3	2.96847	0.0449186	0.247604	25.5506
Rtn2	2.59617	0.26104	16.0731	115.456
Ryr1	0.563187	0.175457	1.09359	57.1527
Sgca	3.14159	0.00887247	46.7214	176.481
Sgcg	1.56876	0.231236	5.2645	78.7787
Sh3bgr	1.69312	0.318641	59.4006	285.132
Slc2a4	0.58047	0.411252	0.46563	1.28098
Smyd1	0.537193	0.213871	4.31287	164.642
Srl	0	0.0840011	10.1623	376.283
Stac3	3.14159	0.281213	6.12165	90.8183
Synpo2	2.40298	0.339811	17.7279	83.5206
Tbx15	2.85574	0.532285	9.688	58.1284
Tcap	2.85692	0.168456	5.11402	39.6604
Tmem182	2.2728	0.0565777	0.970829	39.8857
Tmem38a	0.0567527	0.388306	8.63143	302.656
Tnni1	0.395005	0.301929	19.4937	3085
Tnni2	1.80643	0.100856	56.1876	3454.04
Tnnt3	0	0.311198	94.0318	5447.56
Trdn	0	0.193328	0.841956	3.37586
Ttn	2.14431	0.320042	0.922122	6.4972
Usp13	0.305563	0.419487	2.70987	9.47867

## Sheet: Hindlimb(Hlm)
Gene	theta	H3.3_enrichment	C2C12_Growth	C2C12_Diff.
2310002L09Rik	1.02309	0.0249639	0.252315	1.09082
2310015B20Rik	1.63102	0.408762	0.857508	32.6175
Actn3	0.0108798	0.229442	28.043	387.883
Adssl1	1.12036	0.797617	28.933	172.953
Ank1	2.35446	0.171896	23.5645	321.155
Ankrd23	0.893658	0.40812	2.04311	33.6735
Asb16	0.679459	0.344704	0	6.05024
Atp2a1	0.6258	0.533447	35.3594	1307.11
Bin1	0	0.422638	413.832	1420.96
Cacna1s	2.73219	0.111533	1.49622	122.084
Cacng1	0.131626	0.113276	107.824	321.779
Capn3	3.00186	0.182909	5.83886	21.3868
Casq1	0.366751	0.397717	4.70439	30.393
Dnajb5	1.90412	0.526794	3.12963	54.0487
Fem1a	0.0171536	0.259987	7.39549	22.8031
Hfe2	2.94376	0.142799	2.93444	210.891
Hhatl	0.413304	0.29921	0.21794	5.13208
Hspb2	0	0.277674	24.5213	147.651
Itgb1bp3	2.61225	0.233256	0.723747	12.2764
Jsrp1	0.773327	0.371754	30.7903	582.479
Kbtbd10	0.162107	0.0338328	1.55638	126.66
Kcnj12	0.91084	0.156346	0	0.572875
Klhl31	0	0.0878138	0.136478	6.80409
Lmod3	1.82012	0.0637444	0.965581	71.1216
Mybpc1	0.485693	0.478856	1.45925	5.74089
Myh1	2.70718	0.184822	0.881358	58.7468
Myh4	2.67589	0	2.37321	27.2993
Myl1	1.10585	0.249662	61.9006	3013.38
Myom1	1.29927	0.429645	0.357709	37.8191
Myom2	2.41045	0.247506	40.6134	320.376
Mypn	1.42886	0.0980413	0.0629726	2.84648
Nctc1	0.29637	0.713321	0.0334086	0.849543
Neb	0.364802	0	1.71868	37.4012
Otog	3.14159	0.0787746	0.0781153	2.804
Pfkm	0.0358358	0.256602	38.2403	185.426
Pgam2	0.698387	0.301672	5.28304	127.993
Pkia	0.279788	0.0943148	5.67602	35.7084
Ppp1r3c	0.325785	0.601192	0.0504861	0.279665
Prkag3	1.932	0.280948	0.247604	25.5506
Rtn2	2.18434	0.0477047	16.0731	115.456
Ryr1	0.515531	0.146521	1.09359	57.1527
Sgca	3.14159	0.452623	46.7214	176.481
Sgcg	1.52721	0.129967	5.2645	78.7787
Sh3bgr	1.12119	0.452827	59.4006	285.132
Slc2a4	0.141451	0.792264	0.46563	1.28098
Smyd1	0.999235	0.0928835	4.31287	164.642
Srl	0.291556	0.272917	10.1623	376.283
Stac3	1.52539	0.168171	6.12165	90.8183
Synpo2	1.41902	0.304295	17.7279	83.5206
Tbx15	0.355282	0.381452	9.688	58.1284
Tcap	0.334441	0.336169	5.11402	39.6604
Tmem182	3.14159	0.0264513	0.970829	39.8857
Tmem38a	0	0.329738	8.63143	302.656
Tnni1	1.1625	0.478873	19.4937	3085
Tnni2	0.0635298	0.470871	56.1876	3454.04
Tnnt3	0.0219452	0.233155	94.0318	5447.56
Trdn	2.69857	0.0399393	0.841956	3.37586
Ttn	0.649764	0.1151	0.922122	6.4972
Usp13	0.490537	0.307247	2.70987	9.47867

## Sheet: Liver
Gene	theta	H3.3_enrichment	C2C12_Growth	C2C12_Diff.
2310002L09Rik	0.0936785	0.0227441	0.252315	1.09082
2310015B20Rik	3.14159	0	0.857508	32.6175
Actn3	0.470082	1.16375	28.043	387.883
Adssl1	2.11047	0.324223	28.933	172.953
Ank1	3.14159	0.0614068	23.5645	321.155
Ankrd23	2.6265	0.0757473	2.04311	33.6735
Asb16	2.126	0.213272	0	6.05024
Atp2a1	3.14159	0.331243	35.3594	1307.11
Bin1	1.58982	0.0110586	413.832	1420.96
Cacna1s	3.14159	0.123084	1.49622	122.084
Cacng1	3.14159	0.0618204	107.824	321.779
Capn3	3.14159	0.0123241	5.83886	21.3868
Casq1	3.14159	0.10658	4.70439	30.393
Dnajb5	2.92271	0.380475	3.12963	54.0487
Fem1a	0.0293202	0.423787	7.39549	22.8031
Hfe2	2.81235	0.224827	2.93444	210.891
Hhatl	2.0359	0.0618204	0.21794	5.13208
Hspb2	3.13788	0.143492	24.5213	147.651
Itgb1bp3	2.93473	0.361025	0.723747	12.2764
Jsrp1	2.73224	0.948539	30.7903	582.479
Kbtbd10	0	0.0833112	1.55638	126.66
Kcnj12	2.2713	0.750755	0	0.572875
Klhl31	3.14159	0	0.136478	6.80409
Lmod3	2.24304	0.155618	0.965581	71.1216
Mybpc1	1.84717	0.147538	1.45925	5.74089
Myh1	3.14159	0	0.881358	58.7468
Myh4	0.524003	0	2.37321	27.2993
Myl1	1.31923	0	61.9006	3013.38
Myom1	1.62654	0.0840518	0.357709	37.8191
Myom2	1.18017	0	40.6134	320.376
Mypn	2.90508	0.121033	0.0629726	2.84648
Nctc1	2.85532	0.0415973	0.0334086	0.849543
Neb	2.47109	0	1.71868	37.4012
Otog	1.30723	0	0.0781153	2.804
Pfkm	0	0.957256	38.2403	185.426
Pgam2	1.02377	0.260057	5.28304	127.993
Pkia	1.31672	0.06962	5.67602	35.7084
Ppp1r3c	2.79144	0.197919	0.0504861	0.279665
Prkag3	2.14496	0.000668517	0.247604	25.5506
Rtn2	1.85112	1.083	16.0731	115.456
Ryr1	3.14159	0	1.09359	57.1527
Sgca	3.00969	0.60737	46.7214	176.481
Sgcg	3.14159	0.0272756	5.2645	78.7787
Sh3bgr	2.16502	0.165657	59.4006	285.132
Slc2a4	0.15686	1.20982	0.46563	1.28098
Smyd1	3.14159	0.182299	4.31287	164.642
Srl	3.14159	0.14499	10.1623	376.283
Stac3	3.14159	0.19851	6.12165	90.8183
Synpo2	2.39794	0.0312816	17.7279	83.5206
Tbx15	2.95661	0.0413374	9.688	58.1284
Tcap	3.14159	0.166703	5.11402	39.6604
Tmem182	2.80067	0.000965636	0.970829	39.8857
Tmem38a	0.0355912	0.616912	8.63143	302.656
Tnni1	0.636035	0.193565	19.4937	3085
Tnni2	2.96535	0.303744	56.1876	3454.04
Tnnt3	2.98935	0.195546	94.0318	5447.56
Trdn	3.14159	0.0648709	0.841956	3.37586
Ttn	2.8324	0.113065	0.922122	6.4972
Usp13	3.02906	0.0296545	2.70987	9.47867
