# Supplementary material for: Incorporation of histone H3.1 suppresses the lineage potential of skeletal muscle
Source: Nucleic Acids Res. 2014 Dec 24;43(2):775–86. doi: 10.1093/nar/gku1346 (PMC4333396; doi:10.1093/nar/gku1346)
Supplement: SUPPLEMENTARY DATA [file supp_gku1346_nar-03342-x-2014-File016.xlsx]

## Sheet: Trunk
Gene	theta	H3.3_enrichment	C2C12_Growth	C2C12_Diff.
6720456B07Rik	0.0817517	0.152852	93.6458	164.447
Aco2	0.0545873	0.341667	333.451	430.103
Acta2	0.713725	0.0973686	1799.96	3536.79
Actg1	0.107104	0.615985	15492.4	3161.37
Actr3	0.189539	0.226221	151.572	67.2495
Ahnak	2.49848	0.432995	104.875	64.6715
Aldoa	0.0812746	0.510863	1411.54	1758.84
Anapc5	0.515885	0.499919	125.342	95.349
Anxa2	2.31481	0.461207	1851.33	616.406
Anxa5	0.467698	0.118561	284.214	169.96
App	0.414404	0.119637	301.167	383.918
Arf1	0.101697	0.567945	349.363	244.699
Arhgdia	0	0.544325	835.653	562.212
Arl2bp	0	0.520466	49.1393	68.8471
Arpc2	0.05525	0.269287	369.288	283.651
Atf4	0.059116	1.44389	637.336	191.05
Atp5a1	0.00211837	0.230756	870.331	912.425
Atp5c1	0.0197904	0.0965757	320.711	277.754
Atp5l	0.16355	0.410064	122.585	159.657
Atp6v0c	0.153214	0.0401765	488.462	451.71
Banf1	0	0.337126	405.79	241.713
Basp1	0.0299708	0.623203	340.722	412.862
Bsg	0.168045	0.300717	755.358	1193.21
Calm1	0.224812	0.509607	683.74	505.653
Cct4	0.0900129	0.0443388	681.094	607.027
Cd63	0.85921	0.460699	1568.87	1406.38
Cfl1	0.0923112	1.03904	1250.73	593.328
Chd4	0.0598378	1.08555	219.751	411.742
Cnn3	0.161666	0.768368	423.679	583.492
Col5a2	0	0.0422681	107.315	91.6747
Cox6a1	0.0767872	0.556548	1631.96	1862.5
Cox6c	0.17689	0.123666	388.39	555.01
Cox7c	0.315792	0.190036	386.128	524.563
Cstb	0.283903	0.101425	308.921	108.696
Ctnnb1	0.147822	0.382615	421.625	370.807
Ctsl	0.133342	0.408696	1005.59	633.194
Cyc1	0.156673	0.256895	453.143	590.171
Dap	0.502911	0.264239	371.256	211.999
Dscaml1	2.90484	0.222383	0.0103562	0
Dstn	0.107538	0.602317	148.733	95.7371
Dynll1	0.0774844	0.396064	247.116	442.71
Eef1a1	0.119014	0.590956	9271.93	5420.8
Eef2	0.0189042	0.639709	2786.7	2075.53
Eif2s3x	0.11801	0.245117	90.9534	57.4936
Eif3c	0.0595176	0.0789208	328.398	113.954
Emp1	1.63715	0.0706431	241.838	98.839
Esd	1.09192	0.566894	661.127	140.592
Fkbp1a	0.196213	0.508755	1145.97	821.218
Fscn1	0.0487674	0.53602	718.953	394.326
Fth1	0.255204	0.326119	6824.28	5626.92
Gm1821	0.481688	0	705.794	728.594
Gnai2	0.0490789	0.582104	517.865	367.121
Gnb2	0	0.774415	694.787	444.368
Gnb2l1	0.0354708	0.864064	3275.96	2529.03
Gng5	0.0553288	0.528943	71.3418	108.567
Gsk3a	0.109153	0.719039	53.0436	57.9535
Gstp1	0.642502	0.164766	424.517	189.926
H3f3a	0.0527584	0.572803	36.7398	62.4685
Hdgf	0	0.546739	965.328	542.955
Hif1a	0.584193	0.684076	50.9863	26.1447
Hint1	0.1004	0.0223672	556.37	445.701
Hist1h2ab	0.228804	1.30753	4.77006	3.74192
Hk1	0.938861	0.111879	208.082	117.93
Hmgn1	0.0257183	0.362639	841.945	456.357
Hsp90aa1	0.027535	0.757783	463.804	154.46
Hsp90b1	0.168252	0.307115	328.174	176.957
Hspa5	0.0611855	0.576583	1047.38	477.841
Hspa8	0.0453917	0.761247	2209.23	1201.97
Hspd1	0	0.392598	275.474	76.6938
Itgb1	0.00251527	0.515823	477.311	324.488
Jund	0.174639	0.541779	365.421	543.993
Lamp1	0.436898	0.122307	507.214	500.736
Laptm4a	0.111079	0.646846	314.52	552.226
Ldha	0.262257	0.593986	811.612	731.931
Lgals1	0.748455	0.883472	5642.31	4178.76
Lmna	2.32955	0.697555	1173	929.057
Mdh2	0	0.594143	402.392	313.539
Mfge8	0.376359	0.489475	124.93	69.4871
Morf4l1	0.101679	0.295187	53.4337	50.7866
Mrfap1	0.54687	0.546771	408.515	670.582
Myadm	0.509031	0.216732	267.002	224.499
Ncl	0.0794982	0.501861	162.373	52.1395
Ndufa7	0.0386191	0.35418	284.34	374.374
Ndufv1	0.0302734	0.234909	373.659	440.981
Npm1	0.0616326	0.348849	312.554	86.5795
Pabpc1	0	0.492051	877.876	339.357
Pcbp1	0.0310226	0.971021	357.199	371.231
Pcbp2	0	0.453324	301.295	122.157
Pgk1	0.516431	0.569194	263.261	161.476
Pkm2	0.111055	0.801031	2130.03	900.417
Plk3	1.72194	0.424218	36.0255	5.44138
Plp2	0.405916	0.22804	161.377	54.2061
Ppia	0.0893977	0.684797	183.176	105.193
Ppp1r14b	0	0.602764	534.339	842.526
Ppp2r1a	0.00335017	0.64804	263.33	242.626
Prdx1	0.0758735	0.532898	247.748	143.225
Prkar1a	0	0.576732	395.484	695.575
Psat1	0.441899	0.391556	294.047	180.138
Psma2	0.051922	0.128056	43.1826	39.6777
Psma6	0.104745	0.398499	180.783	140.587
Ptms	0.0859729	0.858725	4523.59	3399.74
Rac1	0.0697384	0.464996	185.375	125.089
Rbm3	0	0.248908	186.586	80.1207
Rnf10	0.246721	0.250579	326.338	337.019
Rpl19	0.00141277	0.869232	455.373	311.469
Rpl28	0.172047	0.642608	680.671	453.927
Rpl37	0.0901397	0.464766	285.485	245.704
Rpl37a	0.352498	0.698776	339.917	332.736
Rpl41	0.0750276	0.582012	5852.13	5329.82
Rpl6	0	0.411407	886.595	573.674
Rpl8	0.0855734	0.773229	2535.44	1965.14
Rplp0	0	0.619823	1817.27	1000.64
Rplp1	0.00235114	0.986785	2589.26	1921.98
Rps10	0.168263	0.365467	751.939	468.947
Rps11	0.0878129	1.08935	667.008	409.065
Rps15a	0.0561323	0.760632	808.507	645.222
Rps3	0.127237	0.26393	1817.3	999.618
Rps3a	0	0.423845	224.456	168.542
Rps4x	0.384434	0.571575	830.806	520.903
Rps5	0.148825	0.463055	1488.68	927.279
Rps7	0	0.130699	467.214	309.045
Rtn4	0.243353	0.652836	553.95	648.911
S100a11	1.69061	0.148745	1075.25	760.036
S100a4	2.2393	0.0496671	4067.4	3704.87
S100a6	1.56972	0.211182	1053.02	964.057
Sar1a	0.0339511	0.258743	75.5384	101.98
Serpinh1	0.179252	1.13086	741.059	516.034
Slc25a4	0.229357	0.373442	501.28	485.666
Snx3	0.130578	0.472771	297.742	314.422
Spp1	3.14159	0.132887	771.657	335.955
Sqstm1	0.131006	0.465216	4311.56	750.879
Ssr3	0.129177	0.0998702	125.617	89.7963
Surf4	0.0808714	0.197985	194.713	203.268
Tceb2	0.382723	0.587027	176.172	198.683
Tpi1	0	0.44288	1167.59	1229.68
Tpm1	0.941233	0.602458	1021.45	2585.39
Tpm4	0.0499533	0.283143	1081.83	368.192
Trim28	0.0651976	0.661335	154.291	87.2881
Tspo	1.40314	0.469896	507.68	393.987
Tuba1a	0.0910196	1.13877	936.326	1498.19
Tuba1b	0.151155	0.659542	795.904	933.924
Tuba1c	0.557086	0.612964	391.694	455.067
Tubb5	0.0829334	1.10138	1328.02	491.665
Txn1	0.325708	0.318046	440.241	212.384
U2af2	0.0113457	0.845195	167.529	99.4495
Ubc	0.0631132	0.567443	687.135	658.291
Ugdh	0.141246	0.140343	220.932	71.4915
Uqcrq	0	0.0707984	878.798	1095.9
Ywhaq	0.210038	0.342623	98.6568	45.5576
Ywhaz	0	0.0509786	807.835	583.582

## Sheet: Hindlimb(Hlm)
Gene	theta	H3.3_enrichment	C2C12_Growth	C2C12_Diff.
6720456B07Rik	0.015585	0.438721	93.6458	164.447
Aco2	0.0533217	0.225259	333.451	430.103
Acta2	0.545457	0.473872	1799.96	3536.79
Actg1	0.00550131	0.711893	15492.4	3161.37
Actr3	0.0996468	0.333936	151.572	67.2495
Ahnak	0	0.717623	104.875	64.6715
Aldoa	0.0307352	0.718734	1411.54	1758.84
Anapc5	0.0159804	0.286756	125.342	95.349
Anxa2	0.0424029	0.754497	1851.33	616.406
Anxa5	0.0411341	0.592619	284.214	169.96
App	0.115264	0.379416	301.167	383.918
Arf1	0.118982	0.477328	349.363	244.699
Arhgdia	0	0.741855	835.653	562.212
Arl2bp	0.27284	0.497539	49.1393	68.8471
Arpc2	0.0578125	0.387889	369.288	283.651
Atf4	0.0889291	0.957784	637.336	191.05
Atp5a1	0.00762822	0.165731	870.331	912.425
Atp5c1	0	0.155806	320.711	277.754
Atp5l	0	0.306497	122.585	159.657
Atp6v0c	0	0.406986	488.462	451.71
Banf1	0.045547	0.500314	405.79	241.713
Basp1	0.0250547	0.441254	340.722	412.862
Bsg	0.0519452	0.307951	755.358	1193.21
Calm1	0.172127	0.463992	683.74	505.653
Cct4	0.0487461	0.297269	681.094	607.027
Cd63	0	0.20327	1568.87	1406.38
Cfl1	0.0701775	0.575009	1250.73	593.328
Chd4	0	1.01645	219.751	411.742
Cnn3	0.059641	0.492742	423.679	583.492
Col5a2	0	0.773357	107.315	91.6747
Cox6a1	0	0.272613	1631.96	1862.5
Cox6c	0	0.0797827	388.39	555.01
Cox7c	0.116431	0.0412492	386.128	524.563
Cstb	0.39312	0.159678	308.921	108.696
Ctnnb1	0.132775	0.394887	421.625	370.807
Ctsl	0.0529865	0.224692	1005.59	633.194
Cyc1	0	0.243766	453.143	590.171
Dap	0.0467348	0.0918982	371.256	211.999
Dscaml1	2.97142	0.152576	0.0103562	0
Dstn	0	0.536289	148.733	95.7371
Dynll1	0.144391	0.371286	247.116	442.71
Eef1a1	0.103313	0.58535	9271.93	5420.8
Eef2	0.0208535	0.771871	2786.7	2075.53
Eif2s3x	0.025622	0.263823	90.9534	57.4936
Eif3c	0.21783	0.368041	328.398	113.954
Emp1	0.0809314	0.715079	241.838	98.839
Esd	0.0401544	0.188029	661.127	140.592
Fkbp1a	0.158712	0.373255	1145.97	821.218
Fscn1	0.0249643	0.846759	718.953	394.326
Fth1	0.0386321	0.197466	6824.28	5626.92
Gm1821	0	0.0268713	705.794	728.594
Gnai2	0.060191	0.596515	517.865	367.121
Gnb2	0.0136468	0.539933	694.787	444.368
Gnb2l1	0.116874	0.565838	3275.96	2529.03
Gng5	0	0.41426	71.3418	108.567
Gsk3a	0.0976707	0.295018	53.0436	57.9535
Gstp1	0.0725943	0.217043	424.517	189.926
H3f3a	0.0412972	1.01111	36.7398	62.4685
Hdgf	0.0419451	0.199713	965.328	542.955
Hif1a	0.242423	0.529858	50.9863	26.1447
Hint1	0.0551842	0.274119	556.37	445.701
Hist1h2ab	0.113517	0.511609	4.77006	3.74192
Hk1	2.81839	0.247144	208.082	117.93
Hmgn1	0.0133273	0.296274	841.945	456.357
Hsp90aa1	0.0247691	0.356972	463.804	154.46
Hsp90b1	0.00805329	0.418003	328.174	176.957
Hspa5	0.0220555	0.213455	1047.38	477.841
Hspa8	0	0.596206	2209.23	1201.97
Hspd1	0.0450977	0.395119	275.474	76.6938
Itgb1	0.0580828	0.173353	477.311	324.488
Jund	0	0.754608	365.421	543.993
Lamp1	0.216524	0.267108	507.214	500.736
Laptm4a	0.0245917	0.390607	314.52	552.226
Ldha	0.0678671	0.374228	811.612	731.931
Lgals1	0.0835598	1.1084	5642.31	4178.76
Lmna	0.188718	0.781432	1173	929.057
Mdh2	0.065398	0.426882	402.392	313.539
Mfge8	0.166668	0.566994	124.93	69.4871
Morf4l1	0	0.297965	53.4337	50.7866
Mrfap1	0.267971	0.308084	408.515	670.582
Myadm	0	0.527297	267.002	224.499
Ncl	0.0252253	0.276352	162.373	52.1395
Ndufa7	0	0.353033	284.34	374.374
Ndufv1	0	0.460103	373.659	440.981
Npm1	0.209495	0.301641	312.554	86.5795
Pabpc1	0.0483273	0.288965	877.876	339.357
Pcbp1	0.0389578	1.02872	357.199	371.231
Pcbp2	0.0440239	0.240417	301.295	122.157
Pgk1	0.174641	0.150983	263.261	161.476
Pkm2	0.0248039	0.578682	2130.03	900.417
Plk3	1.74915	0.289688	36.0255	5.44138
Plp2	0.118901	0.0745116	161.377	54.2061
Ppia	0	0.796892	183.176	105.193
Ppp1r14b	0.0584209	0.389165	534.339	842.526
Ppp2r1a	0.00931062	0.308282	263.33	242.626
Prdx1	0	0.15775	247.748	143.225
Prkar1a	0	0.384481	395.484	695.575
Psat1	0.0961148	0.944719	294.047	180.138
Psma2	0.0313207	0.163887	43.1826	39.6777
Psma6	0.043967	0.285739	180.783	140.587
Ptms	0.00188196	0.886894	4523.59	3399.74
Rac1	0	0.476656	185.375	125.089
Rbm3	0	0.248121	186.586	80.1207
Rnf10	0	0.606419	326.338	337.019
Rpl19	0	0.45193	455.373	311.469
Rpl28	0.100791	0.495028	680.671	453.927
Rpl37	0.0626702	0.418036	285.485	245.704
Rpl37a	0.0650111	0.197756	339.917	332.736
Rpl41	0	0.364521	5852.13	5329.82
Rpl6	0.100333	0.207277	886.595	573.674
Rpl8	0	0.429383	2535.44	1965.14
Rplp0	0	0.404808	1817.27	1000.64
Rplp1	0.00966878	0.464983	2589.26	1921.98
Rps10	0	0.108601	751.939	468.947
Rps11	0.379377	0.799849	667.008	409.065
Rps15a	0	0.337284	808.507	645.222
Rps3	0.0273998	0.31176	1817.3	999.618
Rps3a	0.0461873	0.290959	224.456	168.542
Rps4x	0.35647	0.332143	830.806	520.903
Rps5	0.0735715	0.424376	1488.68	927.279
Rps7	0.205407	0.335156	467.214	309.045
Rtn4	0	0.327999	553.95	648.911
S100a11	0.269829	0.243233	1075.25	760.036
S100a4	0.753588	0.60101	4067.4	3704.87
S100a6	1.24881	0.266088	1053.02	964.057
Sar1a	0.00604847	0.254437	75.5384	101.98
Serpinh1	0.00125527	1.20225	741.059	516.034
Slc25a4	0.0886149	0.433847	501.28	485.666
Snx3	0.0625023	0.381007	297.742	314.422
Spp1	3.01222	0.439904	771.657	335.955
Sqstm1	0.0377299	0.463925	4311.56	750.879
Ssr3	0	0.0620658	125.617	89.7963
Surf4	0.0513044	0.536251	194.713	203.268
Tceb2	0.452225	0.486705	176.172	198.683
Tpi1	0.0858014	0.620676	1167.59	1229.68
Tpm1	0.108543	0.763666	1021.45	2585.39
Tpm4	0	0.552734	1081.83	368.192
Trim28	0.00787123	0.723362	154.291	87.2881
Tspo	0.794007	0.389633	507.68	393.987
Tuba1a	0.133933	0.677645	936.326	1498.19
Tuba1b	0.0927013	0.713902	795.904	933.924
Tuba1c	0.173069	0.425877	391.694	455.067
Tubb5	0.0254718	0.841224	1328.02	491.665
Txn1	0	0.577345	440.241	212.384
U2af2	0.0156962	0.47685	167.529	99.4495
Ubc	0.0590351	0.620502	687.135	658.291
Ugdh	0.117926	0.586871	220.932	71.4915
Uqcrq	0.210875	0.397774	878.798	1095.9
Ywhaq	0.0194379	0.357197	98.6568	45.5576
Ywhaz	0	0.362246	807.835	583.582

## Sheet: Liver
Gene	theta	H3.3_enrichment	C2C12_Growth	C2C12_Diff.
6720456B07Rik	0.0115876	0.439609	93.6458	164.447
Aco2	0.00744095	1.21383	333.451	430.103
Acta2	2.73016	0.148739	1799.96	3536.79
Actg1	0.291139	0.750912	15492.4	3161.37
Actr3	0.0182893	0.493557	151.572	67.2495
Ahnak	2.31922	0.51665	104.875	64.6715
Aldoa	0.0543435	0.983192	1411.54	1758.84
Anapc5	0	0.981266	125.342	95.349
Anxa2	0.850159	0.299621	1851.33	616.406
Anxa5	0.465369	0.299685	284.214	169.96
App	0.907554	0.0109843	301.167	383.918
Arf1	0.0369441	1.1864	349.363	244.699
Arhgdia	0	1.08651	835.653	562.212
Arl2bp	0.227686	0.889538	49.1393	68.8471
Arpc2	0	0.98053	369.288	283.651
Atf4	0.001889	1.89509	637.336	191.05
Atp5a1	0.0261574	1.11117	870.331	912.425
Atp5c1	0	0.198867	320.711	277.754
Atp5l	0.0179729	1.22727	122.585	159.657
Atp6v0c	0.0526854	1.81245	488.462	451.71
Banf1	0.039137	0.610293	405.79	241.713
Basp1	1.2364	0.0840352	340.722	412.862
Bsg	0.00954738	0.944703	755.358	1193.21
Calm1	0.0688552	0.844441	683.74	505.653
Cct4	0.0518057	1.34319	681.094	607.027
Cd63	2.56395	0.0758928	1568.87	1406.38
Cfl1	0	1.50441	1250.73	593.328
Chd4	0.0280531	1.68096	219.751	411.742
Cnn3	0.596809	0.507081	423.679	583.492
Col5a2	1.35214	0.167306	107.315	91.6747
Cox6a1	0.0079259	1.00478	1631.96	1862.5
Cox6c	0	0.120058	388.39	555.01
Cox7c	0.0413478	0.476166	386.128	524.563
Cstb	0.10934	0.423656	308.921	108.696
Ctnnb1	0	0.559988	421.625	370.807
Ctsl	0.249338	0.439519	1005.59	633.194
Cyc1	0.0557862	0.829791	453.143	590.171
Dap	0	0.636044	371.256	211.999
Dscaml1	3.14159	0.11443	0.0103562	0
Dstn	0.120608	1.00323	148.733	95.7371
Dynll1	0.0306764	1.01872	247.116	442.71
Eef1a1	0.0446228	0.954367	9271.93	5420.8
Eef2	0.0405532	1.06428	2786.7	2075.53
Eif2s3x	0	0.413281	90.9534	57.4936
Eif3c	0.0393409	0.479315	328.398	113.954
Emp1	2.76006	0.0890142	241.838	98.839
Esd	0.0332084	0.718089	661.127	140.592
Fkbp1a	0.387286	0.703764	1145.97	821.218
Fscn1	2.04055	0.0349299	718.953	394.326
Fth1	0.035369	2.39774	6824.28	5626.92
Gm1821	3.14159	0.0014695	705.794	728.594
Gnai2	0.0127701	1.20562	517.865	367.121
Gnb2	0.0140367	0.353831	694.787	444.368
Gnb2l1	0.0193663	1.18598	3275.96	2529.03
Gng5	0.00785604	1.2161	71.3418	108.567
Gsk3a	0.00164096	1.05688	53.0436	57.9535
Gstp1	0.180305	0.922128	424.517	189.926
H3f3a	0	1.1157	36.7398	62.4685
Hdgf	0	1.1199	965.328	542.955
Hif1a	0.104415	0.464412	50.9863	26.1447
Hint1	0.0224495	0.923348	556.37	445.701
Hist1h2ab	0	2.01404	4.77006	3.74192
Hk1	2.2503	0.344649	208.082	117.93
Hmgn1	0.234396	0.485329	841.945	456.357
Hsp90aa1	0.00702469	1.07288	463.804	154.46
Hsp90b1	0	0.349385	328.174	176.957
Hspa5	0.005386	1.23761	1047.38	477.841
Hspa8	0	0.468396	2209.23	1201.97
Hspd1	0	0.742952	275.474	76.6938
Itgb1	0	0.861434	477.311	324.488
Jund	0	1.08097	365.421	543.993
Lamp1	0.00735497	1.05701	507.214	500.736
Laptm4a	0.0417721	0.872794	314.52	552.226
Ldha	0.0932312	0.447629	811.612	731.931
Lgals1	0.139759	1.92526	5642.31	4178.76
Lmna	0.066714	1.25495	1173	929.057
Mdh2	0.0479256	0.474736	402.392	313.539
Mfge8	1.49974	0.246562	124.93	69.4871
Morf4l1	0.0411083	0.864877	53.4337	50.7866
Mrfap1	0.423109	0.647323	408.515	670.582
Myadm	0.049077	0.195666	267.002	224.499
Ncl	0	0.431675	162.373	52.1395
Ndufa7	0.0445624	1.40162	284.34	374.374
Ndufv1	0.06078	0.917355	373.659	440.981
Npm1	0.0164727	0.596043	312.554	86.5795
Pabpc1	0.0347144	1.22887	877.876	339.357
Pcbp1	0	0.882663	357.199	371.231
Pcbp2	0	0.762809	301.295	122.157
Pgk1	0.477669	0.539207	263.261	161.476
Pkm2	1.27078	0.948898	2130.03	900.417
Plk3	1.43946	1.05741	36.0255	5.44138
Plp2	0.452021	0.709776	161.377	54.2061
Ppia	0	1.52673	183.176	105.193
Ppp1r14b	0.0778841	1.35374	534.339	842.526
Ppp2r1a	0.0412569	0.614368	263.33	242.626
Prdx1	0.157363	1.38538	247.748	143.225
Prkar1a	0.0794539	0.804683	395.484	695.575
Psat1	0.00953329	0.610217	294.047	180.138
Psma2	0	0.278727	43.1826	39.6777
Psma6	0.0252411	0.911907	180.783	140.587
Ptms	1.28379	0.267072	4523.59	3399.74
Rac1	0.0293462	1.51018	185.375	125.089
Rbm3	0.025293	0.685544	186.586	80.1207
Rnf10	0.0363646	1.32257	326.338	337.019
Rpl19	0.0503698	1.00302	455.373	311.469
Rpl28	0	1.30727	680.671	453.927
Rpl37	0.00758837	1.07463	285.485	245.704
Rpl37a	0	0.497694	339.917	332.736
Rpl41	0.0197005	0.828925	5852.13	5329.82
Rpl6	0.0674328	0.977941	886.595	573.674
Rpl8	0.0278072	0.996869	2535.44	1965.14
Rplp0	0	0.774381	1817.27	1000.64
Rplp1	0	1.2882	2589.26	1921.98
Rps10	0	0.495721	751.939	468.947
Rps11	0	1.44456	667.008	409.065
Rps15a	0	1.61183	808.507	645.222
Rps3	0.0790192	0.769543	1817.3	999.618
Rps3a	0	0.297038	224.456	168.542
Rps4x	0.183706	0.466102	830.806	520.903
Rps5	0.0056494	0.921359	1488.68	927.279
Rps7	0.014629	0.242624	467.214	309.045
Rtn4	0.0677682	0.713383	553.95	648.911
S100a11	0.105395	0.0670039	1075.25	760.036
S100a4	3.14159	0.0967755	4067.4	3704.87
S100a6	3.14159	0.166569	1053.02	964.057
Sar1a	0.0132108	0.538611	75.5384	101.98
Serpinh1	0.995106	0.089474	741.059	516.034
Slc25a4	0.452731	0.150795	501.28	485.666
Snx3	0.00379131	1.69747	297.742	314.422
Spp1	3.14159	0.0385457	771.657	335.955
Sqstm1	0.0202214	1.51436	4311.56	750.879
Ssr3	0.0236222	0.244032	125.617	89.7963
Surf4	0.063626	0.88159	194.713	203.268
Tceb2	0.160397	0.957988	176.172	198.683
Tpi1	0.00906363	0.902266	1167.59	1229.68
Tpm1	2.69915	0.205544	1021.45	2585.39
Tpm4	0.967274	0.157765	1081.83	368.192
Trim28	0.0255576	0.973203	154.291	87.2881
Tspo	0.152593	1.97264	507.68	393.987
Tuba1a	1.89134	0.281317	936.326	1498.19
Tuba1b	0.0754839	0.787641	795.904	933.924
Tuba1c	0.000294751	1.10211	391.694	455.067
Tubb5	0	2.07534	1328.02	491.665
Txn1	0.0122961	0.604217	440.241	212.384
U2af2	0	0.696728	167.529	99.4495
Ubc	0.0423078	0.995818	687.135	658.291
Ugdh	0.406913	0.823826	220.932	71.4915
Uqcrq	0.0694142	1.31404	878.798	1095.9
Ywhaq	0.0440226	0.78507	98.6568	45.5576
Ywhaz	0.952205	0.799023	807.835	583.582
