# Supplementary material for: Incorporation of histone H3.1 suppresses the lineage potential of skeletal muscle
Source: Nucleic Acids Res. 2014 Dec 24;43(2):775–86. doi: 10.1093/nar/gku1346 (PMC4333396; doi:10.1093/nar/gku1346)
Supplement: SUPPLEMENTARY DATA [file supp_gku1346_nar-03342-x-2014-File017.xlsx]

## Sheet: Trunk
Gene	theta	H3.3_enrichment	C2C12_Growth	C2C12_Diff.
6430573F11Rik	0	0.0392029	0	0
Barhl2	2.96588	0.638032	0	0
Cacna1g	1.77792	0.619268	0	0.0150516
Calb1	2.87187	0.209479	0.127489	0.141243
Cbln1	2.78386	0.379426	0.44174	0
Crhr1	2.47393	0.060341	0	0
Crtam	2.17215	0.145144	0	0
Fgf14	2.34135	0.322862	0	0
Gabra1	2.25254	0.155598	0	0.0156893
Gabra6	0	0.0775536	0	0
Gabrd	3.08909	0.387516	0	0.0819104
Grid2	2.59883	0.40052	0	0
Kcnc1	3.14159	0.138237	0.0252177	0.149005
Kcng4	3.14159	0.424114	0	0
Kcnt1	3.0798	0.410614	0	0
Lhx5	2.68849	0.055845	0	0.00531651
Megf11	2.48222	0.267793	0	0
Mmp24	2.96935	0.357046	0.208255	0.0391103
Neurod1	2.78278	0.204405	0	0
Ptafr	0.434371	0.0603158	0.166458	0.0614723
Ptgdr	2.98306	0.0117595	0	0
Rgs8	2.15302	0.162066	0	0.0130037
Slc1a6	2.54413	0.175925	0.23572	0.14923
Sphkap	2.89758	0.429825	0	0
St8sia5	2.85235	0.256981	0.0387721	0.0429552
Tmem145	1.99123	0.400295	0	0
Tmem178	2.79049	0.503934	0	0
Uncx	2.8954	0.751574	0	0
Wnt7a	2.44906	0.424648	0	0
Zfp385c	2.58068	0.141161	0.116368	0
Zic2	1.34064	0.670977	0.112978	0.0314542

## Sheet: Hindlimb (Hlm)
Gene	theta	H3.3_enrichment	C2C12_Growth	C2C12_Diff.
6430573F11Rik	1.90757	0.032385	0	0
Barhl2	2.618	0.277738	0	0
Cacna1g	0.199685	0.80415	0	0.0150516
Calb1	2.27189	0.0517861	0.127489	0.141243
Cbln1	2.42481	0.275485	0.44174	0
Crhr1	2.11394	0.18522	0	0
Crtam	0	0.0424551	0	0
Fgf14	0.682351	0.201937	0	0
Gabra1	1.49323	0.0605159	0	0.0156893
Gabra6	1.39044	0.123612	0	0
Gabrd	2.44299	0.0738746	0	0.0819104
Grid2	1.31528	0.163428	0	0
Kcnc1	2.86135	0.440283	0.0252177	0.149005
Kcng4	3.06828	0.307633	0	0
Kcnt1	1.58823	0.47537	0	0
Lhx5	2.87983	0.3722	0	0.00531651
Megf11	1.99226	0.212821	0	0
Mmp24	2.30302	0.220724	0.208255	0.0391103
Neurod1	2.87989	0.266656	0	0
Ptafr	0	0.207418	0.166458	0.0614723
Ptgdr	3.07864	0.178766	0	0
Rgs8	2.8705	0.168335	0	0.0130037
Slc1a6	0.151311	0.148869	0.23572	0.14923
Sphkap	1.45326	0.0790863	0	0
St8sia5	2.54682	0.0401228	0.0387721	0.0429552
Tmem145	1.69829	0.33688	0	0
Tmem178	1.73164	0.225319	0	0
Uncx	3.11969	0.674408	0	0
Wnt7a	2.40578	0.472148	0	0
Zfp385c	2.61382	0.25334	0.116368	0
Zic2	2.36199	0.602123	0.112978	0.0314542

## Sheet: Liver
Gene	theta	H3.3_enrichment	C2C12_Growth	C2C12_Diff.
6430573F11Rik	2.23852	0.0100932	0	0
Barhl2	3.00675	0.116365	0	0
Cacna1g	2.94252	0.256448	0	0.0150516
Calb1	2.58933	0.0457962	0.127489	0.141243
Cbln1	3.05196	0	0.44174	0
Crhr1	3.00589	0	0	0
Crtam	2.53105	0.0321217	0	0
Fgf14	2.96671	0.0170036	0	0
Gabra1	3.1341	0	0	0.0156893
Gabra6	0.295519	0.058248	0	0
Gabrd	2.85134	0.000817077	0	0.0819104
Grid2	2.20547	0.0426071	0	0
Kcnc1	3.09474	0.0802351	0.0252177	0.149005
Kcng4	3.04598	0.000891356	0	0
Kcnt1	2.98013	0	0	0
Lhx5	3.11812	0.0506424	0	0.00531651
Megf11	2.81797	0	0	0
Mmp24	3.01059	0.232946	0.208255	0.0391103
Neurod1	3.01684	0.0979028	0	0
Ptafr	2.8596	0.184458	0.166458	0.0614723
Ptgdr	3.05071	0.0923963	0	0
Rgs8	3.14159	0	0	0.0130037
Slc1a6	2.83762	0.035536	0.23572	0.14923
Sphkap	2.44117	0	0	0
St8sia5	3.14159	0.0639747	0.0387721	0.0429552
Tmem145	2.55745	0.0973617	0	0
Tmem178	3.04757	0	0	0
Uncx	2.90686	0.1178	0	0
Wnt7a	3.14159	0.0415231	0	0
Zfp385c	3.14159	0.169788	0.116368	0
Zic2	3.05194	0.0916659	0.112978	0.0314542
